# Supplementary material for: 2-[(Diphenyl­phosphor­yl)(hy­droxy)meth­yl]-5-meth­oxy­phenol
Source: Acta Crystallogr Sect E Struct Rep Online. 2012 May 12;68(Pt 6):o1708. doi: 10.1107/S1600536812020685 (PMC3379301; doi:10.1107/S1600536812020685)
Supplement: Supplementary file 2 [file e-68-o1708-Isup2.hkl]

# 
# h,k,l, Fc-squared, Fo-squared, sigma(Fo-squared) and status flag 
# 
data_I
_shelx_title ' p21n in P2(1)/n' 
_shelx_refln_list_code          4 
_shelx_F_calc_maximum      236.90 
_exptl_crystal_F_000       744.00 
_reflns_d_resolution_high  0.8378 
 
loop_ 
 _symmetry_equiv_pos_as_xyz 
 'x, y, z' 
 '-x+1/2, y+1/2, -z+1/2' 
 '-x, -y, -z' 
 'x-1/2, -y-1/2, z-1/2' 
 
_cell_length_a     8.3488 
_cell_length_b    17.4060 
_cell_length_c    12.6386 
_cell_angle_alpha  90.000 
_cell_angle_beta  107.863 
_cell_angle_gamma  90.000 
 
_shelx_F_squared_multiplier     1.000 
 
loop_ 
 _refln_index_h 
 _refln_index_k 
 _refln_index_l 
 _refln_F_squared_calc 
 _refln_F_squared_meas 
 _refln_F_squared_sigma 
 _refln_observed_status 
   2   0   0       44.06       61.08      7.82 o 
   4   0   0      330.29      339.96     13.64 o 
   6   0   0      346.17      315.70     27.80 o 
   8   0   0      190.43      195.21     27.80 o 
   1   1   0        0.02        3.03      1.26 o 
   2   1   0     9062.80     9302.53    109.95 o 
   3   1   0       36.77       42.48      4.18 o 
   4   1   0      154.05      142.75      6.73 o 
   5   1   0     1124.99     1173.06     24.25 o 
   6   1   0      197.30      205.59     14.89 o 
   7   1   0       92.75       95.76     26.07 o 
   8   1   0        0.47       -4.63      8.60 o 
   9   1   0       27.14       28.06     12.90 o 
   0   2   0        0.73        4.88      1.39 o 
   1   2   0     1296.02     1230.72     19.61 o 
   2   2   0     1726.02     1681.27     23.22 o 
   3   2   0      538.45      538.61     11.37 o 
   4   2   0        2.56       -2.60      2.30 o 
   5   2   0      761.50      788.84     21.96 o 
   6   2   0        3.02       16.16      5.91 o 
   7   2   0       14.85       -4.79      7.53 o 
   8   2   0      174.69      142.22     18.42 o 
   9   2   0       84.52       74.26     17.09 o 
   1   3   0     1390.60     1351.93     18.85 o 
   2   3   0       95.07       98.92      4.39 o 
   3   3   0     3034.55     3259.47     43.08 o 
   4   3   0       21.85       38.43      4.38 o 
   5   3   0        3.55        4.65      3.54 o 
   6   3   0      551.24      554.84     21.87 o 
   7   3   0      259.25      250.90     20.25 o 
   8   3   0        0.05       10.18      9.46 o 
   9   3   0        4.04      -10.04     10.03 o 
   0   4   0      664.26      591.39     24.04 o 
   1   4   0     1146.74     1299.19     22.62 o 
   2   4   0     1585.08     1528.88     22.78 o 
   3   4   0       45.87       58.12      4.39 o 
   4   4   0       36.04       36.36      5.65 o 
   5   4   0      538.95      511.18     14.13 o 
   6   4   0     1125.73     1066.84     28.41 o 
   7   4   0      253.61      276.75     30.12 o 
   8   4   0       48.99       65.46     14.32 o 
   9   4   0        5.97      -10.03      9.57 o 
   1   5   0      103.55      114.36      5.05 o 
   2   5   0      587.22      568.13     11.96 o 
   3   5   0     1417.74     1337.85     22.44 o 
   4   5   0      758.40      758.05     22.91 o 
   5   5   0      847.84      800.78     22.64 o 
   6   5   0        1.73        7.25      5.85 o 
   7   5   0      259.58      246.70     20.43 o 
   8   5   0       35.09       27.34     11.69 o 
   9   5   0        3.61        5.91     12.45 o 
   0   6   0     1382.32     1558.94     33.79 o 
   1   6   0     2795.83     2536.30     35.16 o 
   2   6   0     2463.93     2401.60     49.56 o 
   3   6   0       59.03       57.60      6.35 o 
   4   6   0       11.52       12.66      4.03 o 
   5   6   0      327.28      282.85     27.13 o 
   6   6   0      317.96      299.60     16.02 o 
   7   6   0      495.06      491.89     25.15 o 
   8   6   0        1.63        8.25     10.03 o 
   9   6   0      111.94       62.91     40.26 o 
   1   7   0     3121.93     3287.54     44.51 o 
   2   7   0       93.57      110.99      8.11 o 
   3   7   0        2.64        2.30      2.71 o 
   4   7   0     1244.54     1192.06     23.04 o 
   5   7   0        1.58        6.02      5.10 o 
   6   7   0      263.26      222.41     14.62 o 
   7   7   0       13.20       17.04      7.68 o 
   8   7   0       31.31        8.85     10.85 o 
   0   8   0     3896.35     3804.17     72.48 o 
   1   8   0       91.37      108.11      6.20 o 
   2   8   0      316.91      296.08      9.77 o 
   3   8   0      200.86      211.50     11.37 o 
   4   8   0       22.27       13.60      4.13 o 
   5   8   0      258.31      240.75     17.56 o 
   6   8   0       42.84       37.61      8.55 o 
   7   8   0       17.65       20.98      8.23 o 
   8   8   0      117.90      120.57     18.20 o 
   1   9   0        4.18       -0.75      2.58 o 
   2   9   0      485.71      465.97     14.97 o 
   3   9   0      178.93      164.32      8.59 o 
   4   9   0       38.35       35.85      6.73 o 
   5   9   0      452.58      430.45     18.80 o 
   6   9   0       86.61       81.89     10.41 o 
   7   9   0        9.56        1.01      6.81 o 
   8   9   0        0.02      -11.01      9.39 o 
   0  10   0     1270.63     1227.88     33.38 o 
   1  10   0      762.01      773.60     17.79 o 
   2  10   0      438.74      442.87     16.14 o 
   3  10   0       19.99       14.82      4.40 o 
   4  10   0       22.64       14.14      4.60 o 
   5  10   0     1094.52     1140.37     31.76 o 
   6  10   0       14.38       15.06      7.11 o 
   7  10   0       17.32       23.55     13.88 o 
   8  10   0        3.76       22.13     12.10 o 
   1  11   0        4.26       -0.32      3.13 o 
   2  11   0        1.09        0.27      3.28 o 
   3  11   0      181.65      191.13     10.17 o 
   4  11   0      224.68      211.48     13.81 o 
   5  11   0      697.38      654.85     33.25 o 
   6  11   0        0.20       -8.08      7.09 o 
   7  11   0       68.50       59.89     11.14 o 
   8  11   0        4.43       -2.33     20.56 o 
   0  12   0        0.03       -6.11      4.45 o 
   1  12   0      545.15      531.23     15.68 o 
   2  12   0        0.01       -2.77      3.54 o 
   3  12   0        0.11        3.37      4.02 o 
   4  12   0       74.45       88.38     10.67 o 
   5  12   0       70.52       89.19     13.10 o 
   6  12   0       31.13       23.80     10.80 o 
   7  12   0       24.23       16.54      9.02 o 
   1  13   0       57.29       65.96      7.14 o 
   2  13   0       69.79       82.84      8.10 o 
   3  13   0     1132.21     1073.64     37.48 o 
   4  13   0       25.73       32.52      7.92 o 
   5  13   0       49.06       46.97      9.18 o 
   6  13   0        1.15        3.26      6.44 o 
   7  13   0       10.05       14.60      8.44 o 
   0  14   0       43.06       32.66     12.74 o 
   1  14   0      220.88      215.83     13.63 o 
   2  14   0     1013.40     1024.71     24.93 o 
   3  14   0        1.66        3.89      4.87 o 
   4  14   0        3.55       11.73     10.07 o 
   5  14   0      262.29      244.47     19.39 o 
   6  14   0       34.52       45.53     10.53 o 
   7  14   0       11.58       12.47      8.99 o 
   1  15   0       42.22       46.16      7.14 o 
   2  15   0       29.59       18.58      5.94 o 
   3  15   0        2.69        4.29      5.17 o 
   4  15   0       17.07       17.80      7.70 o 
   5  15   0        3.40       -4.74      7.53 o 
   6  15   0       99.42      108.39     18.31 o 
   0  16   0      140.65      129.34     15.32 o 
   1  16   0       37.12       50.88     15.30 o 
   2  16   0       77.14       72.46      9.43 o 
   3  16   0      219.10      204.93     15.80 o 
   4  16   0       12.47       16.55      8.95 o 
   5  16   0       19.10       12.42      9.63 o 
   6  16   0      119.68      127.90     17.50 o 
   1  17   0        8.29        7.92      5.48 o 
   2  17   0        4.29        8.00      6.04 o 
   3  17   0        4.04       -1.54      6.69 o 
   4  17   0      128.20      132.36     14.98 o 
   5  17   0       99.84      120.89     15.26 o 
   0  18   0      196.86      208.50     19.24 o 
   1  18   0       61.54       55.07     12.54 o 
   2  18   0        0.01        0.27      5.57 o 
   3  18   0       34.43       28.49      9.09 o 
   4  18   0       12.48       10.29      8.44 o 
   1  19   0      122.65      125.69     12.21 o 
   2  19   0       41.51       60.27     10.08 o 
   3  19   0        4.66        5.84     17.87 o 
   0  20   0        2.63       -1.74      8.68 o 
   1  20   0      120.74      129.94     15.13 o 
   2  20   0        6.43        7.40      7.30 o 
  -9   0   1       11.24       15.06     16.22 o 
  -7   0   1     1580.28     1525.77     66.61 o 
  -5   0   1     2340.18     2399.46     50.35 o 
  -3   0   1    11065.83    11416.27    184.97 o 
  -1   0   1     6175.35     6169.10    141.92 o 
   1   0   1     3240.38     3435.00     57.75 o 
   3   0   1     1572.06     1695.81     36.39 o 
   5   0   1      279.14      273.85     18.54 o 
   7   0   1      199.08      199.26     26.65 o 
   9   0   1        3.44        2.32     15.06 o 
  -9   1   1        7.52        3.19     11.06 o 
  -8   1   1       15.61        1.46      8.57 o 
  -7   1   1       20.79       16.06      8.98 o 
  -6   1   1      354.32      335.67     20.27 o 
  -5   1   1      138.37      167.24      7.51 o 
  -4   1   1      105.27       89.74      4.99 o 
  -3   1   1      553.54      606.44     11.29 o 
  -2   1   1      178.69      186.76      6.30 o 
  -1   1   1        0.05        3.14      1.39 o 
   0   1   1     2857.12     2941.47     68.93 o 
   1   1   1     1669.01     1579.62     20.56 o 
   2   1   1      151.92      198.44     11.61 o 
   3   1   1       63.93       88.50      8.33 o 
   4   1   1      393.26      406.73     15.63 o 
   5   1   1     1026.11     1102.13     22.74 o 
   6   1   1      714.32      756.26     22.71 o 
   7   1   1      144.67      127.27     15.77 o 
   8   1   1       24.19        8.25      9.98 o 
   9   1   1        0.08      -10.81     11.04 o 
  -9   2   1       31.22       26.53     12.21 o 
  -8   2   1       17.56        0.58      8.60 o 
  -7   2   1      333.69      385.11     40.84 o 
  -6   2   1     1507.64     1472.60     32.78 o 
  -5   2   1      540.67      581.49     13.54 o 
  -4   2   1     1047.11     1021.95     17.97 o 
  -3   2   1     1209.55     1183.92     18.38 o 
  -2   2   1     1963.84     1864.00     29.92 o 
  -1   2   1       28.17       36.32      3.59 o 
   0   2   1     9805.58     9852.55    127.86 o 
   1   2   1    13883.84    13614.09    152.99 o 
   2   2   1     6936.21     6614.92     78.25 o 
   3   2   1      153.93      145.80      6.25 o 
   4   2   1        4.77       11.26      4.34 o 
   5   2   1      760.00      695.86     18.98 o 
   6   2   1     1056.46     1056.95     28.01 o 
   7   2   1        2.83        5.13      8.21 o 
   8   2   1       64.06       72.99     25.49 o 
   9   2   1        0.03      -15.04     10.03 o 
  -9   3   1      255.16      254.08     24.66 o 
  -8   3   1       81.77      101.93     31.86 o 
  -7   3   1       25.01       10.11     14.48 o 
  -6   3   1        0.33        1.22      6.81 o 
  -5   3   1     2360.87     2335.51     43.23 o 
  -4   3   1     2696.44     2606.39     36.70 o 
  -3   3   1       25.59       22.59      2.82 o 
  -2   3   1     1295.32     1193.53     21.72 o 
  -1   3   1      305.18      308.90     11.04 o 
   0   3   1     8951.06     8479.31     96.80 o 
   1   3   1      278.09      282.06     14.13 o 
   2   3   1     1394.91     1316.98     24.64 o 
   3   3   1      319.49      370.17     14.46 o 
   4   3   1      298.93      293.26      9.90 o 
   5   3   1      180.38      189.23      9.13 o 
   6   3   1        4.04        1.37      5.97 o 
   7   3   1      393.58      409.59     25.17 o 
   8   3   1       29.72       17.27     10.85 o 
   9   3   1        6.18       -6.79     13.03 o 
  -9   4   1       74.74       65.15     19.12 o 
  -8   4   1       10.40       -2.32      8.80 o 
  -7   4   1      361.36      367.38     23.94 o 
  -6   4   1      222.57      232.83     13.29 o 
  -5   4   1      774.80      793.22     22.01 o 
  -4   4   1      269.29      279.55     12.88 o 
  -3   4   1      107.88       99.75      4.80 o 
  -2   4   1      450.58      455.31      9.54 o 
  -1   4   1      704.56      683.69     12.04 o 
   0   4   1     9004.96     8817.44    142.95 o 
   1   4   1    12567.74    12050.30    212.17 o 
   2   4   1       67.04       67.21      4.77 o 
   3   4   1     4029.70     4299.61     55.91 o 
   4   4   1      480.84      474.38     12.78 o 
   5   4   1      145.37      150.74      8.46 o 
   6   4   1      134.77      144.96     11.70 o 
   7   4   1       55.92       32.76     19.41 o 
   8   4   1       32.82       23.29     12.74 o 
   9   4   1       63.68       68.45     19.12 o 
  -9   5   1        3.90       -2.32     11.06 o 
  -8   5   1       31.32       18.10     10.43 o 
  -7   5   1      264.19      255.43     53.00 o 
  -6   5   1       29.42       24.67      6.89 o 
  -5   5   1      126.22      116.72      9.71 o 
  -4   5   1     2329.47     2432.79     40.28 o 
  -3   5   1      478.84      413.08     14.22 o 
  -2   5   1      368.45      369.89      9.07 o 
  -1   5   1        5.06        6.75      2.21 o 
   0   5   1      261.47      270.36     10.70 o 
   1   5   1      702.24      763.29     20.82 o 
   2   5   1     6650.77     7060.02     93.64 o 
   3   5   1      965.66     1179.66     21.16 o 
   4   5   1      147.82      148.30     10.29 o 
   5   5   1       62.88       54.44      6.11 o 
   6   5   1      239.10      216.57     18.31 o 
   7   5   1       16.71       18.96      7.72 o 
   8   5   1       15.15       -0.77      9.15 o 
  -9   6   1       36.91       46.63     15.36 o 
  -8   6   1       10.86        3.66      9.00 o 
  -7   6   1        0.38        3.23      8.34 o 
  -6   6   1      863.74      898.88     26.79 o 
  -5   6   1        6.96        5.81      4.93 o 
  -4   6   1      134.66      117.21      6.43 o 
  -3   6   1        1.26        1.12      2.17 o 
  -2   6   1       43.35       52.14      4.12 o 
  -1   6   1      373.55      408.44      9.96 o 
   0   6   1      876.37      773.67     27.66 o 
   1   6   1     1342.16     1414.66     25.74 o 
   2   6   1     3133.37     3066.42     56.57 o 
   3   6   1       50.37       71.40      6.23 o 
   4   6   1        4.07        5.12      3.53 o 
   5   6   1       69.26       62.34     13.33 o 
   6   6   1       75.64       74.01      9.92 o 
   7   6   1       25.55       29.68      8.48 o 
   8   6   1      185.70      215.25     22.19 o 
  -9   7   1       74.10       68.10     15.77 o 
  -8   7   1        0.28       10.77     10.22 o 
  -7   7   1       94.91       80.87     10.91 o 
  -6   7   1        5.73        4.22      5.75 o 
  -5   7   1        4.43       -2.36      5.93 o 
  -4   7   1       51.65       75.87      9.36 o 
  -3   7   1     1402.28     1404.12     24.22 o 
  -2   7   1     1414.45     1506.65     25.00 o 
  -1   7   1     1068.05     1014.54     18.97 o 
   0   7   1     1942.42     2048.50     40.22 o 
   1   7   1       42.12       62.36      5.53 o 
   2   7   1       13.76       14.67      3.15 o 
   3   7   1      786.68      904.25     25.75 o 
   4   7   1      295.21      293.31     12.88 o 
   5   7   1      211.78      179.01     12.25 o 
   6   7   1        1.73       -1.15      6.28 o 
   7   7   1      419.41      387.39     32.80 o 
   8   7   1        2.47        4.24     10.57 o 
  -8   8   1        8.28       14.69     10.15 o 
  -7   8   1       80.60       94.82     11.66 o 
  -6   8   1        6.16        2.60      5.86 o 
  -5   8   1      362.11      352.43     17.12 o 
  -4   8   1     1566.40     1553.28     27.64 o 
  -3   8   1      398.20      418.55     12.14 o 
  -2   8   1      169.29      191.04      8.07 o 
  -1   8   1     2768.96     2713.94     39.21 o 
   0   8   1     4526.74     4547.50     59.51 o 
   1   8   1     1117.40     1018.89     19.66 o 
   2   8   1      717.38      786.88     17.15 o 
   3   8   1       29.83       25.20      4.52 o 
   4   8   1        1.46        1.66      3.76 o 
   5   8   1       83.74       79.15      9.76 o 
   6   8   1       28.34       15.81      7.20 o 
   7   8   1      282.70      296.38     18.20 o 
   8   8   1        1.84       -1.25     10.14 o 
  -8   9   1       21.23       26.79     12.04 o 
  -7   9   1        1.73        5.41      6.87 o 
  -6   9   1      300.79      286.17     16.72 o 
  -5   9   1      239.65      269.62     15.23 o 
  -4   9   1       36.66       32.93     10.40 o 
  -3   9   1      277.60      257.95     15.13 o 
  -2   9   1     2634.51     2653.80     39.95 o 
  -1   9   1       39.19       39.88      5.27 o 
   0   9   1     2853.42     2928.10     42.70 o 
   1   9   1       12.01        3.78      2.99 o 
   2   9   1     1292.95     1242.34     23.82 o 
   3   9   1        8.94        3.90      3.58 o 
   4   9   1        0.07        0.42      3.64 o 
   5   9   1       16.78        7.24      8.19 o 
   6   9   1       95.75       91.17     11.44 o 
   7   9   1       70.31       57.69     11.82 o 
   8   9   1        2.04       11.38     11.67 o 
  -8  10   1       26.28       18.25     11.88 o 
  -7  10   1      167.27      143.55     14.24 o 
  -6  10   1      142.65      157.94     16.82 o 
  -5  10   1      696.95      754.24     30.87 o 
  -4  10   1      232.20      237.52     16.51 o 
  -3  10   1       22.19       29.50      5.04 o 
  -2  10   1       21.53       15.44      4.04 o 
  -1  10   1      542.13      529.29     14.39 o 
   0  10   1      961.48      945.95     20.12 o 
   1  10   1      137.24      119.03      7.57 o 
   2  10   1      121.07      104.10      7.21 o 
   3  10   1      200.71      194.37     12.03 o 
   4  10   1       83.73       94.16      8.00 o 
   5  10   1      133.84      142.48     16.18 o 
   6  10   1       48.06       44.13      9.18 o 
   7  10   1        9.47       -2.55      7.56 o 
   8  10   1       63.21       49.15     15.29 o 
  -8  11   1       10.05        2.53     10.44 o 
  -7  11   1        1.49        5.27      7.45 o 
  -6  11   1        0.62       -2.74      8.16 o 
  -5  11   1       13.61       16.93      7.06 o 
  -4  11   1       29.98       28.64      7.07 o 
  -3  11   1      776.80      759.24     18.99 o 
  -2  11   1      551.87      558.18     15.72 o 
  -1  11   1      587.81      733.32     31.44 o 
   0  11   1      940.00      971.28     21.27 o 
   1  11   1       98.07       97.55      7.37 o 
   2  11   1      230.47      188.50     12.46 o 
   3  11   1      211.88      211.79     10.85 o 
   4  11   1      128.90      149.49     20.23 o 
   5  11   1      389.08      416.62     20.23 o 
   6  11   1        3.10       -4.80      6.44 o 
   7  11   1       40.89       44.59     13.51 o 
  -7  12   1        0.54       -4.70      7.13 o 
  -6  12   1        0.39       -1.62      6.53 o 
  -5  12   1      327.05      271.76     16.70 o 
  -4  12   1       21.49       22.37      9.20 o 
  -3  12   1       37.30       47.58      8.92 o 
  -2  12   1      153.31      158.43     14.88 o 
  -1  12   1       19.46       20.52      5.50 o 
   0  12   1      134.69      130.02      8.52 o 
   1  12   1      618.85      595.91     16.86 o 
   2  12   1      176.91      198.15     15.31 o 
   3  12   1       42.00       29.55      6.06 o 
   4  12   1      273.83      272.15     15.93 o 
   5  12   1      284.16      308.18     18.01 o 
   6  12   1       13.31        5.73      7.58 o 
   7  12   1       14.85       27.31      9.71 o 
  -7  13   1        0.32        2.81      8.01 o 
  -6  13   1       20.59       32.68      9.07 o 
  -5  13   1       87.52       86.40     11.44 o 
  -4  13   1      644.64      731.87     25.19 o 
  -3  13   1       92.20       73.23     11.61 o 
  -2  13   1       55.83       42.19     10.20 o 
  -1  13   1      125.60      145.57      9.33 o 
   0  13   1       27.96       18.94      6.66 o 
   1  13   1       10.45        6.99      4.19 o 
   2  13   1       15.75        7.26      4.47 o 
   3  13   1       36.99       31.27      6.64 o 
   4  13   1      172.88      192.45     14.66 o 
   5  13   1       25.68       13.34     10.38 o 
   6  13   1      249.97      262.33     23.55 o 
   7  13   1       79.22       53.16     11.23 o 
  -7  14   1       55.50       81.75     13.12 o 
  -6  14   1       15.88       19.42      9.07 o 
  -5  14   1      231.49      234.90     21.10 o 
  -4  14   1       20.53       35.63      8.89 o 
  -3  14   1      255.51      269.45     13.38 o 
  -2  14   1        3.10        3.77      4.90 o 
  -1  14   1       36.53       40.48      6.43 o 
   0  14   1      232.63      213.17     11.96 o 
   1  14   1      649.78      614.79     18.43 o 
   2  14   1        0.54        6.44      4.67 o 
   3  14   1       97.25      119.69     12.37 o 
   4  14   1        0.49        2.77      5.90 o 
   5  14   1       13.35        9.85      7.69 o 
   6  14   1       68.79       43.63     13.76 o 
  -6  15   1        0.80        7.49     11.61 o 
  -5  15   1       27.10       30.02      8.61 o 
  -4  15   1      449.87      471.82     22.84 o 
  -3  15   1       14.70       10.48      6.54 o 
  -2  15   1        7.79        7.11      5.13 o 
  -1  15   1      250.19      222.38     12.19 o 
   0  15   1        2.60        3.41      4.59 o 
   1  15   1      103.77       72.78      8.92 o 
   2  15   1      324.38      285.74     14.07 o 
   3  15   1      109.55       93.82      9.62 o 
   4  15   1       38.28       43.13      9.22 o 
   5  15   1       79.19      104.08     13.85 o 
   6  15   1       35.18       34.76     10.70 o 
  -6  16   1       69.02       41.44     11.40 o 
  -5  16   1       11.38       25.56      9.45 o 
  -4  16   1        2.04       10.97      7.79 o 
  -3  16   1       47.00       58.04     10.05 o 
  -2  16   1      402.84      385.79     16.39 o 
  -1  16   1      181.37      184.04     11.95 o 
   0  16   1        4.78        4.26      4.95 o 
   1  16   1        0.63        3.69      5.12 o 
   2  16   1        2.05        3.14      4.99 o 
   3  16   1       97.85      104.18     10.29 o 
   4  16   1       26.45       36.96      9.65 o 
   5  16   1       39.02       32.65     12.51 o 
  -5  17   1        1.38       -0.81      7.15 o 
  -4  17   1       86.36       90.41     13.02 o 
  -3  17   1       27.22       25.24      8.29 o 
  -2  17   1      200.26      203.05     15.56 o 
  -1  17   1       10.00        9.90      7.78 o 
   0  17   1       24.39       23.37     12.29 o 
   1  17   1      101.04      121.33     18.05 o 
   2  17   1        5.03       12.96      6.36 o 
   3  17   1       85.74       80.89     11.64 o 
   4  17   1       83.87      111.63     24.34 o 
   5  17   1       94.47      122.34     15.04 o 
  -4  18   1        4.50       -6.08      7.55 o 
  -3  18   1        7.86        4.91     10.31 o 
  -2  18   1       16.67       16.62      6.96 o 
  -1  18   1       80.71      123.89     11.28 o 
   0  18   1        2.25        4.50      5.35 o 
   1  18   1      251.90      243.84     14.74 o 
   2  18   1       19.64       28.38     10.20 o 
   3  18   1       35.92       39.20     15.66 o 
   4  18   1       28.39       35.72     10.29 o 
  -3  19   1       27.38       42.00     10.50 o 
  -2  19   1       95.80       92.18     15.30 o 
  -1  19   1       41.47       53.18     14.63 o 
   0  19   1       18.72       18.73      7.36 o 
   1  19   1       46.75       28.35      9.45 o 
   2  19   1       94.64       79.45     10.62 o 
   3  19   1       72.49       90.82     18.19 o 
  -2  20   1        4.93        8.81      7.96 o 
  -1  20   1       17.62       14.67      7.53 o 
   0  20   1      146.45      127.27     16.97 o 
   1  20   1        3.30       14.60      7.24 o 
   2  20   1       18.54       33.09      8.82 o 
  -8   0   2       41.21       33.60     15.64 o 
  -6   0   2      547.61      552.61     34.76 o 
  -4   0   2     2697.04     2821.42     53.40 o 
  -2   0   2    56121.06    57925.79   1283.64 o 
   0   0   2     4052.53     3792.98     89.78 o 
   2   0   2     3043.36     2862.53     53.04 o 
   4   0   2      246.83      208.42     12.68 o 
   6   0   2      323.48      361.12     20.12 o 
   8   0   2       72.42       81.10     22.59 o 
  -9   1   2      137.05      127.92     19.02 o 
  -8   1   2        0.61       11.74     11.59 o 
  -7   1   2      173.80      158.99     16.58 o 
  -6   1   2       77.73       86.54     13.32 o 
  -5   1   2        0.45        9.36      3.45 o 
  -4   1   2     1389.59     1444.73     22.06 o 
  -3   1   2     5082.26     4913.74     70.05 o 
  -2   1   2     4800.67     4881.71     81.84 o 
  -1   1   2     2938.69     2921.55     41.29 o 
   0   1   2     2596.54     2689.02     37.89 o 
   1   1   2      577.16      609.17     10.51 o 
   2   1   2      398.37      403.67      9.40 o 
   3   1   2     3152.68     3436.29     46.19 o 
   4   1   2       45.25       43.43     11.71 o 
   5   1   2        0.10       -0.58      3.80 o 
   6   1   2      690.03      719.43     27.51 o 
   7   1   2       41.08        8.18     19.12 o 
   8   1   2        8.50       -5.39      9.39 o 
  -9   2   2        1.52      -14.40      9.60 o 
  -8   2   2      109.19       70.44     18.54 o 
  -7   2   2      146.97      125.54     28.38 o 
  -6   2   2        1.72        1.66      5.93 o 
  -5   2   2     3213.16     3048.77     62.77 o 
  -4   2   2      436.75      423.86     25.08 o 
  -3   2   2     2387.93     2370.48     38.17 o 
  -2   2   2      947.54      877.23     16.77 o 
  -1   2   2    10656.24    10281.71    145.14 o 
   0   2   2        0.05        2.52      1.76 o 
   1   2   2      379.33      320.01      8.69 o 
   2   2   2        1.73        2.48      1.93 o 
   3   2   2     2240.24     2268.65     33.29 o 
   4   2   2       51.37       67.68      6.94 o 
   5   2   2       15.04       16.48      4.50 o 
   6   2   2      849.78      845.19     25.12 o 
   7   2   2       16.46       11.23      8.98 o 
   8   2   2        0.52      -13.20      8.80 o 
  -9   3   2        0.11        3.79     10.14 o 
  -8   3   2        8.88       -2.61      8.60 o 
  -7   3   2       74.98       74.62     22.30 o 
  -6   3   2      581.93      562.71     18.91 o 
  -5   3   2      182.04      228.21     13.52 o 
  -4   3   2      544.24      517.95     16.13 o 
  -3   3   2      170.68      171.00      9.53 o 
  -2   3   2     2397.13     2463.70     46.48 o 
  -1   3   2     5690.80     5376.34     63.26 o 
   0   3   2     2400.10     2309.22     29.71 o 
   1   3   2      158.20      164.80      5.45 o 
   2   3   2      421.83      505.17     16.39 o 
   3   3   2      309.00      345.60     11.45 o 
   4   3   2       52.38       57.47      5.39 o 
   5   3   2        0.40       -2.90      3.54 o 
   6   3   2      340.29      347.78     21.08 o 
   7   3   2       70.62       69.17     13.61 o 
   8   3   2       72.49      104.40     17.40 o 
  -9   4   2       64.72       63.21     21.72 o 
  -8   4   2        1.98       10.45      9.39 o 
  -7   4   2      527.59      513.13     65.75 o 
  -6   4   2     1321.38     1301.42     31.09 o 
  -5   4   2        3.03        2.60      4.00 o 
  -4   4   2     2965.27     2990.10     77.62 o 
  -3   4   2      188.69      208.35     12.25 o 
  -2   4   2       63.65       70.81      5.48 o 
  -1   4   2     6158.57     6208.77     84.68 o 
   0   4   2     4358.55     3909.07     48.27 o 
   1   4   2        6.90       13.38      2.51 o 
   2   4   2      375.29      328.11      9.23 o 
   3   4   2        0.01        6.44      4.51 o 
   4   4   2      385.31      345.59     11.47 o 
   5   4   2       31.21       26.53      5.17 o 
   6   4   2       23.06       26.73      7.11 o 
   7   4   2      310.76      318.82     17.73 o 
   8   4   2      202.08      203.76     21.14 o 
  -9   5   2      383.98      367.46     28.59 o 
  -8   5   2        8.26       12.84     14.19 o 
  -7   5   2      158.44      197.98     18.63 o 
  -6   5   2       12.62       10.87      5.90 o 
  -5   5   2       74.02       85.19      8.44 o 
  -4   5   2     1067.93     1090.16     18.96 o 
  -3   5   2       43.02       37.56      6.19 o 
  -2   5   2       11.96       10.24      2.40 o 
  -1   5   2      524.92      529.57     12.24 o 
   0   5   2      810.66      766.54     13.97 o 
   1   5   2     1635.55     1677.05     25.29 o 
   2   5   2     1823.03     2034.08     30.42 o 
   3   5   2       13.16       11.54      3.46 o 
   4   5   2        2.40       -2.33      3.08 o 
   5   5   2      404.29      416.73     13.88 o 
   6   5   2      115.19      125.63     11.54 o 
   7   5   2        9.04       13.14      7.44 o 
   8   5   2       15.66       37.94     12.70 o 
  -9   6   2       67.82       36.39     21.43 o 
  -8   6   2       10.54        5.73      9.05 o 
  -7   6   2       50.79       53.90     12.04 o 
  -6   6   2      604.16      594.64     23.83 o 
  -5   6   2      954.99      911.68     29.77 o 
  -4   6   2     1710.61     1724.84     27.47 o 
  -3   6   2        4.61        3.83      2.29 o 
  -2   6   2     1074.28     1176.67     20.02 o 
  -1   6   2       38.05       51.52      4.04 o 
   0   6   2       14.78        7.29      2.43 o 
   1   6   2     1941.58     1865.95     32.27 o 
   2   6   2      110.27       95.06      5.94 o 
   3   6   2     1596.30     1608.11     27.57 o 
   4   6   2        0.26        2.42      3.76 o 
   5   6   2       13.82       12.91      5.60 o 
   6   6   2       32.49       19.49      7.39 o 
   7   6   2        2.56       -0.29      6.79 o 
   8   6   2        5.43       -3.55     15.06 o 
  -9   7   2        9.10        2.41     22.01 o 
  -8   7   2       32.07       41.72     12.62 o 
  -7   7   2      205.15      238.21     29.54 o 
  -6   7   2      245.77      234.69     32.24 o 
  -5   7   2       24.77       24.65      6.20 o 
  -4   7   2        8.55       10.47      4.59 o 
  -3   7   2     1275.36     1256.69     22.27 o 
  -2   7   2      112.93      125.15      7.27 o 
  -1   7   2     1948.25     1954.53     29.71 o 
   0   7   2     2448.65     2383.89     55.90 o 
   1   7   2      426.18      433.78     17.16 o 
   2   7   2      596.89      626.40     14.72 o 
   3   7   2      996.20     1064.95     21.54 o 
   4   7   2      207.79      236.08     12.20 o 
   5   7   2       32.32       24.06      5.61 o 
   6   7   2      498.11      521.13     24.12 o 
   7   7   2       90.19       92.28     12.10 o 
   8   7   2       88.04      126.11     33.60 o 
  -9   8   2        1.31       -0.40     13.61 o 
  -8   8   2       68.90       92.84     17.38 o 
  -7   8   2        0.02       15.32      7.86 o 
  -6   8   2      123.40      123.15     14.01 o 
  -5   8   2       34.66       21.73     10.03 o 
  -4   8   2      990.27     1022.44     26.30 o 
  -3   8   2      406.58      390.10     11.46 o 
  -2   8   2      341.80      324.37     10.14 o 
  -1   8   2     1925.34     1911.66     30.16 o 
   0   8   2      460.86      428.80     11.63 o 
   1   8   2      151.47      150.70      7.48 o 
   2   8   2     1075.58      966.79     19.90 o 
   3   8   2       31.17       19.82      5.18 o 
   4   8   2      186.36      224.39     12.51 o 
   5   8   2        4.15       -1.04      5.16 o 
   6   8   2        2.99       -0.92      5.72 o 
   7   8   2       11.82        6.32      7.68 o 
   8   8   2      161.17      169.61     21.07 o 
  -8   9   2        0.05      -10.37      7.98 o 
  -7   9   2        0.12       -7.50      6.34 o 
  -6   9   2        6.45        1.16      7.75 o 
  -5   9   2       14.43       11.01      5.68 o 
  -4   9   2        0.39        7.07      5.02 o 
  -3   9   2      966.40      956.44     19.98 o 
  -2   9   2       24.38       33.12      5.60 o 
  -1   9   2      258.13      260.61      9.80 o 
   0   9   2       26.80       38.84      4.68 o 
   1   9   2       28.34       20.91      4.63 o 
   2   9   2      275.07      299.23     10.95 o 
   3   9   2       50.02       58.61      6.37 o 
   4   9   2      133.57      153.34     16.30 o 
   5   9   2      297.82      290.29     16.30 o 
   6   9   2        8.50       19.81      7.26 o 
   7   9   2       35.47       29.67      9.43 o 
   8   9   2        6.16       -2.90     15.06 o 
  -8  10   2        7.10        1.82     13.32 o 
  -7  10   2        1.64       -3.28      6.60 o 
  -6  10   2      307.65      317.01     31.28 o 
  -5  10   2       43.64       34.78      8.11 o 
  -4  10   2      299.26      311.26     22.75 o 
  -3  10   2     1242.53     1228.30     26.92 o 
  -2  10   2       80.23       73.90      9.54 o 
  -1  10   2      605.53      586.62     15.47 o 
   0  10   2       97.67      113.56      7.30 o 
   1  10   2      240.06      241.95     10.25 o 
   2  10   2      690.78      652.34     24.05 o 
   3  10   2     1757.34     1613.20     34.41 o 
   4  10   2      252.14      244.83     11.96 o 
   5  10   2       56.41       45.95      8.78 o 
   6  10   2       11.00        9.20      7.50 o 
   7  10   2      149.12      127.53     22.23 o 
  -8  11   2       31.33       50.61     14.18 o 
  -7  11   2      131.96      170.39     15.72 o 
  -6  11   2       33.05       35.74      8.84 o 
  -5  11   2      207.08      205.30     14.57 o 
  -4  11   2      679.34      639.97     22.16 o 
  -3  11   2      108.75      106.71      7.88 o 
  -2  11   2      289.38      281.01     11.47 o 
  -1  11   2       75.08       84.12      7.14 o 
   0  11   2      531.85      519.42     14.91 o 
   1  11   2        0.21       -0.23      3.26 o 
   2  11   2      266.55      245.51     14.46 o 
   3  11   2      545.29      500.61     22.50 o 
   4  11   2      571.73      553.43     17.39 o 
   5  11   2       94.03       82.83     14.13 o 
   6  11   2       33.15       19.87      8.37 o 
   7  11   2       53.62       54.35     22.59 o 
  -8  12   2       28.75       45.76     13.93 o 
  -7  12   2       32.70       18.60      8.79 o 
  -6  12   2      497.85      539.51     24.27 o 
  -5  12   2      456.68      498.64     23.46 o 
  -4  12   2       79.93       71.74      9.62 o 
  -3  12   2       20.94       21.29      5.06 o 
  -2  12   2       67.62       50.93      6.32 o 
  -1  12   2       18.10       10.63      4.12 o 
   0  12   2      587.32      543.57     15.98 o 
   1  12   2      878.74      866.01     20.81 o 
   2  12   2      853.13      860.01     21.39 o 
   3  12   2       55.48       78.21     10.20 o 
   4  12   2      360.95      389.54     18.77 o 
   5  12   2        6.05       11.14      7.01 o 
   6  12   2       65.68       46.64     10.31 o 
   7  12   2        4.64       21.12     12.08 o 
  -7  13   2        7.31        6.34     12.16 o 
  -6  13   2        0.09       -6.52      6.38 o 
  -5  13   2        1.75       -2.01      5.95 o 
  -4  13   2        2.89        6.48      6.09 o 
  -3  13   2       46.96       57.78     11.75 o 
  -2  13   2      117.54      138.21      9.48 o 
  -1  13   2      346.27      318.69     13.23 o 
   0  13   2      114.15      124.74      9.11 o 
   1  13   2     1817.70     1866.70     34.78 o 
   2  13   2      672.66      661.65     19.14 o 
   3  13   2       34.58       26.66      5.82 o 
   4  13   2       86.87       82.22     11.05 o 
   5  13   2      109.15      108.69     12.88 o 
   6  13   2       86.01       62.65     14.91 o 
  -7  14   2       11.53        9.85     11.67 o 
  -6  14   2        9.75        8.36      7.94 o 
  -5  14   2        1.37       11.98      7.24 o 
  -4  14   2      617.57      694.47     30.43 o 
  -3  14   2      152.78      131.33     13.34 o 
  -2  14   2       43.19       46.21      9.20 o 
  -1  14   2       12.61       11.75      4.82 o 
   0  14   2        6.79       11.72      4.65 o 
   1  14   2      277.34      274.17     20.54 o 
   2  14   2       50.24       36.25      9.20 o 
   3  14   2      871.42      922.06     24.40 o 
   4  14   2      143.46      159.90     14.89 o 
   5  14   2        4.76       -2.08      9.07 o 
   6  14   2        0.89        4.05     12.74 o 
  -6  15   2        1.71       -1.36      7.88 o 
  -5  15   2       68.21       65.10     11.51 o 
  -4  15   2      169.16      144.28     23.77 o 
  -3  15   2       30.42       17.42      6.78 o 
  -2  15   2      285.80      289.65     18.39 o 
  -1  15   2       47.60       61.79      8.44 o 
   0  15   2        1.95       -0.09      4.16 o 
   1  15   2      310.30      296.48     14.24 o 
   2  15   2      110.16       95.50      9.56 o 
   3  15   2       43.45       44.41      7.69 o 
   4  15   2      138.76      155.09     15.26 o 
   5  15   2        1.93       17.38     10.56 o 
   6  15   2      217.27      209.30     25.49 o 
  -6  16   2        0.15       -2.91      8.19 o 
  -5  16   2       41.84       49.56     10.69 o 
  -4  16   2        2.65       14.18      7.72 o 
  -3  16   2       49.84       31.90     10.66 o 
  -2  16   2       54.35       43.94      7.55 o 
  -1  16   2       51.38       65.27      8.34 o 
   0  16   2      132.35      113.18     10.27 o 
   1  16   2      896.14      918.59     24.84 o 
   2  16   2        0.88        0.75      5.34 o 
   3  16   2       61.00       73.13      9.49 o 
   4  16   2      355.43      414.94     22.44 o 
   5  16   2        7.85        4.63     10.02 o 
  -5  17   2       13.74        4.59      8.22 o 
  -4  17   2        5.20        9.95      8.13 o 
  -3  17   2       60.14       73.76     11.10 o 
  -2  17   2       99.14      110.66     10.81 o 
  -1  17   2       24.17       31.30      7.11 o 
   0  17   2        6.13        7.36      5.76 o 
   1  17   2      108.97      106.29     20.82 o 
   2  17   2        0.73        4.98      5.87 o 
   3  17   2        1.63        0.27      5.52 o 
   4  17   2      149.75      135.85     19.86 o 
  -4  18   2       34.19       21.23      9.17 o 
  -3  18   2       65.07       69.17     13.19 o 
  -2  18   2        0.04        7.41      5.92 o 
  -1  18   2       43.97       39.05      8.00 o 
   0  18   2       98.11      150.36     12.35 o 
   1  18   2        1.84       12.29      6.42 o 
   2  18   2      124.32      141.88     12.59 o 
   3  18   2       11.22       19.99     10.03 o 
   4  18   2        3.59        2.52     11.26 o 
  -4  19   2       18.46       -2.72      7.45 o 
  -3  19   2        0.01       -8.12      7.15 o 
  -2  19   2      182.31      171.90     16.30 o 
  -1  19   2      149.45      159.48     13.05 o 
   0  19   2       19.56       25.82      8.06 o 
   1  19   2        0.13       -0.39      6.19 o 
   2  19   2        0.54        9.76      7.39 o 
   3  19   2        4.06       14.19     10.99 o 
  -2  20   2        7.42       15.13      8.68 o 
  -1  20   2       82.73       88.43     12.04 o 
   0  20   2        0.03        7.57      9.20 o 
   1  20   2       48.05       28.23      8.47 o 
  -9   0   3       63.22      103.11     25.49 o 
  -7   0   3       65.94       82.83     18.54 o 
  -5   0   3      171.89      191.18     23.17 o 
  -3   0   3    18626.70    19798.07    314.41 o 
  -1   0   3     4094.22     3963.21     66.56 o 
   1   0   3      686.38      607.78     15.57 o 
   3   0   3     1067.31     1024.41     27.43 o 
   5   0   3       28.12       18.79     12.45 o 
   7   0   3       68.74       67.19     18.54 o 
  -9   1   3      192.29      248.81     24.16 o 
  -8   1   3       31.66       41.12     17.67 o 
  -7   1   3       81.53       75.02     12.68 o 
  -6   1   3       58.41       28.67      8.16 o 
  -5   1   3      466.19      541.60     15.43 o 
  -4   1   3      381.02      433.09     15.61 o 
  -3   1   3        0.10        3.44      2.80 o 
  -2   1   3     7211.94     7467.68     86.40 o 
  -1   1   3    19605.88    19854.87    220.98 o 
   0   1   3     1577.04     1617.48     25.67 o 
   1   1   3       45.00       58.73      3.43 o 
   2   1   3      801.09      817.96     15.15 o 
   3   1   3     1189.38     1210.01     21.63 o 
   4   1   3       53.91       60.40      6.86 o 
   5   1   3      640.65      644.68     23.41 o 
   6   1   3       34.33       30.18      8.44 o 
   7   1   3       56.49       26.89     20.85 o 
   8   1   3       22.81        6.31     11.26 o 
  -9   2   3       37.55       21.30     10.56 o 
  -8   2   3      109.94      116.40     17.09 o 
  -7   2   3        4.54        7.23      7.98 o 
  -6   2   3      660.18      639.24     26.59 o 
  -5   2   3      137.98      135.08      8.49 o 
  -4   2   3     3965.76     3891.23     59.95 o 
  -3   2   3      334.51      337.71     12.10 o 
  -2   2   3     4446.10     4275.73     51.83 o 
  -1   2   3     3172.00     3105.91     38.35 o 
   0   2   3     1159.78     1091.51     19.58 o 
   1   2   3      564.73      532.78     11.83 o 
   2   2   3     3652.04     3689.75     47.98 o 
   3   2   3     1059.99     1114.52     20.60 o 
   4   2   3      167.86      159.97      8.47 o 
   5   2   3       36.96       24.08      5.52 o 
   6   2   3       94.37      115.43      9.32 o 
   7   2   3      113.94      112.73     15.56 o 
   8   2   3       26.98       29.44     26.65 o 
  -9   3   3       70.93       70.09     15.55 o 
  -8   3   3        9.82       20.64     12.45 o 
  -7   3   3      705.19      670.57     42.29 o 
  -6   3   3      347.25      326.71     22.01 o 
  -5   3   3       32.25       34.33     12.80 o 
  -4   3   3     1271.62     1282.81     31.60 o 
  -3   3   3        0.85        8.38      3.04 o 
  -2   3   3      978.23     1007.78     18.22 o 
  -1   3   3     2467.57     2279.15     29.92 o 
   0   3   3     4349.59     4295.14     61.42 o 
   1   3   3      471.32      433.34     11.79 o 
   2   3   3     2223.80     2240.15     32.37 o 
   3   3   3      159.26      151.52      7.46 o 
   4   3   3        0.67       -1.55      3.28 o 
   5   3   3        1.79        1.69      5.87 o 
   6   3   3      165.93      162.91     12.78 o 
   7   3   3       24.30       15.48      9.32 o 
   8   3   3       53.95       42.33     14.50 o 
  -9   4   3      392.82      448.65     86.89 o 
  -8   4   3       15.38       17.98      9.73 o 
  -7   4   3      322.99      279.16     38.81 o 
  -6   4   3        0.92        6.29      5.19 o 
  -5   4   3       71.10       63.10      7.36 o 
  -4   4   3       12.42       14.85      5.51 o 
  -3   4   3      909.03      860.51     19.58 o 
  -2   4   3      179.45      153.04      5.61 o 
  -1   4   3     5787.08     5574.98     67.02 o 
   0   4   3        6.56        3.16      1.84 o 
   1   4   3       74.93       59.77      3.99 o 
   2   4   3     1361.82     1542.51     24.81 o 
   3   4   3       20.78        7.04      3.03 o 
   4   4   3      186.65      173.65     16.14 o 
   5   4   3       15.14       19.12      5.28 o 
   6   4   3       38.25       44.89     13.86 o 
   7   4   3       88.06       83.89     16.50 o 
   8   4   3        0.14        5.71     10.63 o 
  -9   5   3      136.53       83.32     17.32 o 
  -8   5   3       85.27       98.71     17.09 o 
  -7   5   3        0.09       -2.77      7.50 o 
  -6   5   3        1.09        8.37      5.19 o 
  -5   5   3      559.79      544.30     25.07 o 
  -4   5   3      339.02      328.16     12.69 o 
  -3   5   3      186.23      174.75      6.38 o 
  -2   5   3      101.02       97.28      5.06 o 
  -1   5   3     1304.86     1259.24     20.06 o 
   0   5   3       12.56        8.30      2.30 o 
   1   5   3      688.20      734.43     14.44 o 
   2   5   3      427.69      418.14     11.18 o 
   3   5   3      145.66      157.53      8.17 o 
   4   5   3      383.40      413.13     19.98 o 
   5   5   3        0.13       -4.71      3.75 o 
   6   5   3      954.46      912.30     27.73 o 
   7   5   3        3.33        0.58      7.04 o 
   8   5   3      104.65       55.61     21.43 o 
  -9   6   3       27.58       56.77     15.16 o 
  -8   6   3        0.83       -0.53      7.79 o 
  -7   6   3        4.53       -6.09      6.53 o 
  -6   6   3      672.31      678.29     30.58 o 
  -5   6   3      691.03      716.86     25.48 o 
  -4   6   3     2079.58     1985.22     38.24 o 
  -3   6   3       45.73       53.63      4.48 o 
  -2   6   3       13.30        7.93      2.64 o 
  -1   6   3      297.83      308.76      8.80 o 
   0   6   3     1354.86     1323.88     21.78 o 
   1   6   3      222.61      228.84      7.94 o 
   2   6   3     2259.98     2154.83     33.15 o 
   3   6   3       10.49       10.67      3.76 o 
   4   6   3      455.34      444.21     14.16 o 
   5   6   3       16.89       25.74      5.80 o 
   6   6   3      177.36      215.17     32.15 o 
   7   6   3       53.14       42.70      9.91 o 
   8   6   3       37.59       30.70     18.54 o 
  -9   7   3       22.28       32.39     13.35 o 
  -8   7   3       15.55       11.52      9.80 o 
  -7   7   3       69.82       73.70     13.90 o 
  -6   7   3        3.14        2.86      5.43 o 
  -5   7   3       42.17       42.50      7.30 o 
  -4   7   3      778.82      775.55     21.59 o 
  -3   7   3       70.73       73.44      5.35 o 
  -2   7   3      657.40      641.20     15.81 o 
  -1   7   3      100.83      114.32      7.01 o 
   0   7   3        5.99        2.06      2.30 o 
   1   7   3      504.49      468.46     12.19 o 
   2   7   3       24.35       28.07      4.27 o 
   3   7   3       97.29      110.99     14.15 o 
   4   7   3        3.68        1.48      4.14 o 
   5   7   3      154.27      137.55     12.62 o 
   6   7   3       68.97       61.40     11.88 o 
   7   7   3      141.24      140.49     18.06 o 
   8   7   3        0.01        4.05     15.64 o 
  -9   8   3        9.18        1.87     19.41 o 
  -8   8   3       13.06       21.71     10.97 o 
  -7   8   3        0.05       -7.30      7.37 o 
  -6   8   3      113.29      121.31     17.96 o 
  -5   8   3      393.56      408.47     17.50 o 
  -4   8   3      503.03      452.66     16.69 o 
  -3   8   3     1913.11     1944.93     37.12 o 
  -2   8   3     1148.20     1179.44     21.89 o 
  -1   8   3      194.16      217.80      8.62 o 
   0   8   3       22.34       34.16      4.27 o 
   1   8   3      971.87      938.22     19.24 o 
   2   8   3       96.01      111.72      7.24 o 
   3   8   3     1065.89     1036.62     22.24 o 
   4   8   3       58.63       54.85      6.83 o 
   5   8   3      506.53      551.23     23.74 o 
   6   8   3       42.70       43.44     13.93 o 
   7   8   3        4.82        3.53      8.76 o 
  -8   9   3       81.94       56.11     19.69 o 
  -7   9   3      161.51      129.21     13.13 o 
  -6   9   3      425.11      400.93     26.07 o 
  -5   9   3      180.40      151.17     11.92 o 
  -4   9   3       50.25       54.76      7.48 o 
  -3   9   3       15.72       15.10      3.99 o 
  -2   9   3      126.29      141.35      7.76 o 
  -1   9   3       83.01      103.38      6.67 o 
   0   9   3      552.29      562.02     23.93 o 
   1   9   3       29.47       24.63      4.85 o 
   2   9   3     1152.76     1095.53     22.69 o 
   3   9   3       52.42       57.84     10.87 o 
   4   9   3     1053.23     1048.45     36.66 o 
   5   9   3       40.23       50.64      9.34 o 
   6   9   3      106.33      100.31     16.22 o 
   7   9   3       61.92       53.28     14.33 o 
  -8  10   3       31.46       38.59     14.48 o 
  -7  10   3      142.49      149.75     14.32 o 
  -6  10   3        9.75        3.62      6.72 o 
  -5  10   3      439.72      426.55     19.09 o 
  -4  10   3      420.68      409.14     22.02 o 
  -3  10   3      102.62       87.22      7.02 o 
  -2  10   3        0.25       -2.30      3.03 o 
  -1  10   3      119.10      120.41      9.78 o 
   0  10   3      108.94      102.83      7.27 o 
   1  10   3        4.76       10.79      3.72 o 
   2  10   3      761.32      673.12     20.07 o 
   3  10   3      102.63       94.52      7.91 o 
   4  10   3      222.18      270.31     19.51 o 
   5  10   3      264.02      240.20     30.95 o 
   6  10   3        2.97        6.26      8.80 o 
   7  10   3        0.06       -6.50     11.59 o 
  -8  11   3        2.09       -6.28      8.98 o 
  -7  11   3        7.94       15.33      8.61 o 
  -6  11   3       72.91       74.12     11.25 o 
  -5  11   3       48.77       56.12      9.98 o 
  -4  11   3      249.68      236.22     14.47 o 
  -3  11   3      439.80      395.51     28.64 o 
  -2  11   3      457.44      441.31     13.93 o 
  -1  11   3      871.72      829.88     19.51 o 
   0  11   3        2.57       -0.43      3.20 o 
   1  11   3      229.82      223.48     13.41 o 
   2  11   3      394.46      387.06     16.14 o 
   3  11   3       35.20       47.21      6.73 o 
   4  11   3       15.45       10.51      5.44 o 
   5  11   3       24.74        8.30     11.30 o 
   6  11   3       71.08       63.01     17.09 o 
   7  11   3      112.15      130.87     19.04 o 
  -8  12   3        0.93        1.51     10.80 o 
  -7  12   3        8.37       17.75     10.97 o 
  -6  12   3      163.75      167.75     14.94 o 
  -5  12   3      212.27      227.18     15.67 o 
  -4  12   3      340.76      332.25     17.14 o 
  -3  12   3      161.62      154.12      9.51 o 
  -2  12   3        3.52       -1.87      3.54 o 
  -1  12   3        7.19        4.62      3.77 o 
   0  12   3       17.76       22.43      4.98 o 
   1  12   3      737.67      727.31     29.11 o 
   2  12   3      806.62      791.12     32.26 o 
   3  12   3      674.96      689.19     19.61 o 
   4  12   3      171.63      163.62     11.11 o 
   5  12   3       82.48      116.92     24.33 o 
   6  12   3      126.35      137.32     38.81 o 
  -7  13   3       14.48       10.89     10.80 o 
  -6  13   3      167.35      160.15     15.26 o 
  -5  13   3       31.02       39.22      8.68 o 
  -4  13   3       11.03        3.07      6.10 o 
  -3  13   3        9.89        3.01      5.02 o 
  -2  13   3      463.09      431.67     15.06 o 
  -1  13   3       48.64       44.83      6.31 o 
   0  13   3      591.09      615.66     19.65 o 
   1  13   3     1092.70     1053.44     36.62 o 
   2  13   3      182.32      193.10     11.35 o 
   3  13   3        3.53        1.30      5.49 o 
   4  13   3       20.59        7.53      9.42 o 
   5  13   3        0.26       -2.36      9.27 o 
   6  13   3      176.39      178.24     21.50 o 
  -7  14   3       14.39        2.72      8.61 o 
  -6  14   3       60.38       62.58     11.44 o 
  -5  14   3       49.84       38.26      9.42 o 
  -4  14   3      127.06      118.11     16.94 o 
  -3  14   3        0.09        6.50      5.75 o 
  -2  14   3       81.31       81.73      9.87 o 
  -1  14   3        3.42        2.63      4.48 o 
   0  14   3       35.39       40.82      6.78 o 
   1  14   3       28.91       48.80      7.02 o 
   2  14   3      368.55      375.73     15.36 o 
   3  14   3       86.08       91.65      9.38 o 
   4  14   3      305.31      289.65     39.39 o 
   5  14   3       87.82      113.97     18.83 o 
   6  14   3       17.91       32.73     12.78 o 
  -6  15   3       52.31       59.74     11.63 o 
  -5  15   3       56.73       39.38     11.47 o 
  -4  15   3      199.86      221.07     30.94 o 
  -3  15   3      135.72      148.76     13.37 o 
  -2  15   3       42.72       46.48     10.45 o 
  -1  15   3      166.49      156.85     10.99 o 
   0  15   3        2.30        3.78      4.87 o 
   1  15   3      457.14      482.17     22.99 o 
   2  15   3      219.19      237.71     13.66 o 
   3  15   3      121.91      103.45     14.42 o 
   4  15   3        0.64       11.08     12.74 o 
   5  15   3      179.30      195.69     44.89 o 
  -6  16   3       68.43       94.80     13.87 o 
  -5  16   3       37.35       48.98     10.75 o 
  -4  16   3      335.68      332.69     20.16 o 
  -3  16   3      242.63      227.49     16.15 o 
  -2  16   3       41.36       22.65      6.48 o 
  -1  16   3       91.09       90.35     14.96 o 
   0  16   3      329.87      310.25     20.32 o 
   1  16   3       31.88       31.65      7.01 o 
   2  16   3        3.31        5.38      5.65 o 
   3  16   3       60.66       48.34     13.44 o 
   4  16   3        6.98        9.40      9.62 o 
   5  16   3       82.56       76.12     16.58 o 
  -5  17   3        0.19        4.38     10.18 o 
  -4  17   3        8.24       13.04      8.16 o 
  -3  17   3        3.81        1.94      6.87 o 
  -2  17   3      185.40      182.02     12.68 o 
  -1  17   3       40.68       54.93      8.26 o 
   0  17   3       11.42       12.98      6.44 o 
   1  17   3      278.02      304.91     15.96 o 
   2  17   3       49.85       59.87     10.86 o 
   3  17   3        1.12       21.55      9.03 o 
   4  17   3        6.01       12.87     10.86 o 
  -4  18   3        0.79       13.45      8.53 o 
  -3  18   3       65.29       72.79     11.41 o 
  -2  18   3        0.76       -0.38      6.29 o 
  -1  18   3        0.36        4.19      6.05 o 
   0  18   3       44.38       54.71      8.81 o 
   1  18   3       86.86      104.08     11.15 o 
   2  18   3       35.16       15.98      8.89 o 
   3  18   3      143.61      174.34     21.85 o 
  -3  19   3       22.86       18.52     13.10 o 
  -2  19   3      119.22      117.07     22.40 o 
  -1  19   3      207.83      247.26     24.92 o 
   0  19   3      196.16      243.17     32.94 o 
   1  19   3       31.54       14.14      8.00 o 
   2  19   3       34.88       30.31     10.04 o 
  -2  20   3       65.73       67.08     12.27 o 
  -1  20   3       26.30       22.33      9.86 o 
   0  20   3      115.30       97.44     16.41 o 
   1  20   3        7.91        4.28      9.22 o 
  -8   0   4      256.11      315.12     33.02 o 
  -6   0   4        7.37       11.01      8.69 o 
  -4   0   4     1223.74     1278.07     28.05 o 
  -2   0   4     7854.21     7861.52    129.20 o 
   0   0   4     4876.83     4586.21     77.89 o 
   2   0   4       42.33       42.64     13.90 o 
   4   0   4     1665.99     1640.09     41.56 o 
   6   0   4      255.60      231.79     36.20 o 
  -9   1   4        6.61        5.49     10.02 o 
  -8   1   4       18.19       19.53     11.01 o 
  -7   1   4       25.14       36.60     10.14 o 
  -6   1   4       33.38       28.18      8.69 o 
  -5   1   4      350.19      323.93     11.51 o 
  -4   1   4      396.08      433.16     17.37 o 
  -3   1   4       78.65       72.36      3.89 o 
  -2   1   4     2419.33     2535.06     33.13 o 
  -1   1   4      820.62      803.79     13.05 o 
   0   1   4     1080.92     1064.36     19.75 o 
   1   1   4       42.06       55.68      3.56 o 
   2   1   4      563.46      608.35     13.14 o 
   3   1   4      337.97      325.44     12.29 o 
   4   1   4       36.95       34.93      5.57 o 
   5   1   4     1355.08     1347.79     27.65 o 
   6   1   4       52.83       33.67     10.76 o 
   7   1   4        4.06      -12.58      8.39 o 
   8   1   4        3.26        4.05     17.96 o 
  -9   2   4      269.70      325.82     26.40 o 
  -8   2   4       12.84       10.13      9.21 o 
  -7   2   4       98.15      129.65     15.16 o 
  -6   2   4      650.78      631.26     44.02 o 
  -5   2   4      185.70      173.43     13.16 o 
  -4   2   4       73.52       86.33      6.38 o 
  -3   2   4     6120.00     6155.28     85.68 o 
  -2   2   4      540.49      511.14     10.27 o 
  -1   2   4     1799.34     1729.77     32.80 o 
   0   2   4       17.62       30.49      3.49 o 
   1   2   4      151.61      156.83      5.47 o 
   2   2   4     1356.22     1427.21     23.31 o 
   3   2   4      611.39      605.67     14.57 o 
   4   2   4        2.41        0.09      3.46 o 
   5   2   4      426.03      449.59     15.11 o 
   6   2   4       74.41       82.67     16.51 o 
   7   2   4        0.62        0.64      7.58 o 
   8   2   4       13.67        2.32     16.22 o 
  -9   3   4        1.71      -11.03      9.31 o 
  -8   3   4      362.43      318.28     23.94 o 
  -7   3   4      101.25      124.21     15.14 o 
  -6   3   4      115.49      107.45     12.49 o 
  -5   3   4       17.07       12.88      4.31 o 
  -4   3   4       37.48       39.94      6.42 o 
  -3   3   4      587.18      554.59     13.21 o 
  -2   3   4      797.05      886.48     15.25 o 
  -1   3   4      170.37      212.09      6.88 o 
   0   3   4      223.98      240.77     10.29 o 
   1   3   4       37.92       36.26      3.19 o 
   2   3   4      917.20     1084.67     25.33 o 
   3   3   4       33.51       27.68      4.66 o 
   4   3   4       35.31       38.86      5.71 o 
   5   3   4      172.09      170.76     14.13 o 
   6   3   4       41.08       49.58      7.84 o 
   7   3   4        1.28       -1.48      9.57 o 
   8   3   4       92.26       90.94     25.49 o 
  -9   4   4        0.35       -7.47      9.31 o 
  -8   4   4       80.48      112.51     16.99 o 
  -7   4   4       17.20       22.53      9.05 o 
  -6   4   4       94.14       72.39     11.67 o 
  -5   4   4        1.23        0.81      3.96 o 
  -4   4   4       92.46       88.38      7.70 o 
  -3   4   4       60.56       65.78      4.26 o 
  -2   4   4     4428.43     4248.21     53.44 o 
  -1   4   4      772.26      770.58     13.84 o 
   0   4   4     1816.68     1747.03     31.09 o 
   1   4   4     1118.57     1166.82     24.29 o 
   2   4   4     2827.38     3032.99     67.22 o 
   3   4   4      165.03      184.77     12.96 o 
   4   4   4      153.73      177.67     11.37 o 
   5   4   4      147.80      154.01      9.95 o 
   6   4   4      740.65      696.11     24.07 o 
   7   4   4        1.50       29.02     10.99 o 
   8   4   4       13.83       -4.63     16.80 o 
  -9   5   4        6.32        2.09     10.29 o 
  -8   5   4       26.55       28.37     11.26 o 
  -7   5   4      305.15      312.81     53.87 o 
  -6   5   4      134.01      152.75     12.66 o 
  -5   5   4        2.05        4.44      5.43 o 
  -4   5   4      383.14      367.57     13.50 o 
  -3   5   4      487.33      512.58     15.00 o 
  -2   5   4     1125.55     1144.06     20.73 o 
  -1   5   4      172.97      161.09      6.24 o 
   0   5   4     3201.00     3308.82     43.75 o 
   1   5   4      109.89      109.74      5.56 o 
   2   5   4      244.67      225.87     13.13 o 
   3   5   4      271.12      313.00     15.30 o 
   4   5   4        0.16       -3.24      3.72 o 
   5   5   4      276.18      255.47     12.39 o 
   6   5   4        5.48        3.70      8.57 o 
   7   5   4      162.34      187.99     22.88 o 
   8   5   4        7.04        0.58     16.80 o 
  -9   6   4      107.22      123.28     19.86 o 
  -8   6   4      120.12      140.80     18.38 o 
  -7   6   4       80.69       77.31     13.90 o 
  -6   6   4       90.21       86.11      9.70 o 
  -5   6   4      511.93      542.65     23.05 o 
  -4   6   4       64.17       71.15      7.30 o 
  -3   6   4      368.39      335.63      9.59 o 
  -2   6   4      147.54      148.06      7.58 o 
  -1   6   4      254.55      205.43      9.61 o 
   0   6   4     2438.95     2445.95     41.57 o 
   1   6   4      790.16      986.80     18.51 o 
   2   6   4       21.32       31.46      5.42 o 
   3   6   4      865.85      832.22     19.10 o 
   4   6   4       66.72       75.28      7.41 o 
   5   6   4       61.90       85.02      8.66 o 
   6   6   4       15.87       13.90      9.83 o 
   7   6   4       25.20       28.67     11.88 o 
  -9   7   4       29.03       21.02     12.51 o 
  -8   7   4        8.25       -1.73     13.61 o 
  -7   7   4        1.30       -4.24      7.09 o 
  -6   7   4       13.93        3.01      5.67 o 
  -5   7   4      110.98      121.28     10.14 o 
  -4   7   4       76.36       74.14      7.91 o 
  -3   7   4      129.46      122.92      6.73 o 
  -2   7   4        7.30        7.49      3.06 o 
  -1   7   4       70.83       72.33      5.69 o 
   0   7   4     1105.30      977.48     23.74 o 
   1   7   4       23.02       25.34      3.96 o 
   2   7   4      104.31      105.44      6.93 o 
   3   7   4       11.19       16.37      4.57 o 
   4   7   4       73.00       71.44      7.33 o 
   5   7   4      184.53      190.14     19.01 o 
   6   7   4       58.20       72.06     13.91 o 
   7   7   4        5.79       -7.85      8.90 o 
  -9   8   4       25.80       16.07     11.67 o 
  -8   8   4       12.09       21.14     10.85 o 
  -7   8   4        2.82        2.13      8.33 o 
  -6   8   4       31.66       35.97     10.44 o 
  -5   8   4      115.72      136.59     11.20 o 
  -4   8   4      617.55      617.91     19.69 o 
  -3   8   4      889.34      877.00     20.65 o 
  -2   8   4      259.33      231.32      9.67 o 
  -1   8   4      161.34      148.10     10.70 o 
   0   8   4      708.23      722.81     16.19 o 
   1   8   4      357.26      333.72     16.45 o 
   2   8   4      202.19      210.44      9.51 o 
   3   8   4      184.32      210.81     12.55 o 
   4   8   4      486.33      570.29     17.31 o 
   5   8   4       11.22       10.86      6.74 o 
   6   8   4      517.10      522.80     36.49 o 
   7   8   4        2.30        3.99     10.29 o 
  -8   9   4        1.96        3.55      9.15 o 
  -7   9   4       13.52       -7.30      7.37 o 
  -6   9   4       33.11       39.45      8.31 o 
  -5   9   4      924.72      882.39     41.33 o 
  -4   9   4      202.31      181.31     12.00 o 
  -3   9   4        4.38        6.44      3.68 o 
  -2   9   4       12.63       14.22      3.80 o 
  -1   9   4      498.80      526.46     16.03 o 
   0   9   4       82.72       82.02     11.37 o 
   1   9   4     1098.64     1063.78     21.91 o 
   2   9   4       94.38       86.42      7.11 o 
   3   9   4        0.47        1.37      3.84 o 
   4   9   4        0.35       -2.25      5.19 o 
   5   9   4      138.21      136.33     12.71 o 
   6   9   4       28.72       54.68     13.09 o 
   7   9   4       69.52       90.63     16.73 o 
  -8  10   4       18.65       24.61     11.67 o 
  -7  10   4       84.42       86.10     11.83 o 
  -6  10   4       32.55       24.14      9.51 o 
  -5  10   4      189.60      174.26     17.86 o 
  -4  10   4      396.64      426.92     17.80 o 
  -3  10   4     1719.17     1708.64     43.81 o 
  -2  10   4      215.46      247.76     13.04 o 
  -1  10   4      124.32      119.39      7.61 o 
   0  10   4        6.54        4.94      3.55 o 
   1  10   4       86.22       86.31      7.13 o 
   2  10   4      875.60      809.19     20.65 o 
   3  10   4      413.39      411.42     17.17 o 
   4  10   4       14.49       11.48      6.44 o 
   5  10   4      347.06      362.70     24.78 o 
   6  10   4        4.93       -9.56      9.01 o 
   7  10   4        7.49       12.16     10.71 o 
  -8  11   4      130.57      134.09     19.65 o 
  -7  11   4       38.72       56.38     13.76 o 
  -6  11   4      605.40      654.72     62.16 o 
  -5  11   4       58.49       45.59      8.54 o 
  -4  11   4      117.21      112.06     11.03 o 
  -3  11   4      378.29      348.69     13.96 o 
  -2  11   4       14.61       13.62      4.51 o 
  -1  11   4        0.41        1.25      3.58 o 
   0  11   4     2817.85     2792.88     60.55 o 
   1  11   4        1.17        8.48      4.43 o 
   2  11   4       13.12       22.30      5.10 o 
   3  11   4      833.69      845.91     26.25 o 
   4  11   4       55.76       26.73      8.07 o 
   5  11   4        0.69        5.88      8.07 o 
   6  11   4       16.83       22.37     10.56 o 
  -8  12   4       61.55       79.02     16.14 o 
  -7  12   4        9.43       19.65     11.38 o 
  -6  12   4        4.49        1.45      6.92 o 
  -5  12   4      299.81      345.28     20.33 o 
  -4  12   4      322.27      331.70     17.20 o 
  -3  12   4       37.41       37.65      8.01 o 
  -2  12   4     1594.80     1512.32     29.78 o 
  -1  12   4      322.47      297.92     12.25 o 
   0  12   4       88.19       80.16      7.53 o 
   1  12   4        1.28        2.56      5.68 o 
   2  12   4     1426.02     1368.18     29.09 o 
   3  12   4       31.48       27.90      7.60 o 
   4  12   4        0.61       -5.47      6.04 o 
   5  12   4       36.88       55.94     13.50 o 
   6  12   4       52.36       57.12     14.75 o 
  -7  13   4       28.00       37.42     10.52 o 
  -6  13   4       35.79       18.56      8.61 o 
  -5  13   4      131.60      133.60     13.47 o 
  -4  13   4       81.30       88.53     27.42 o 
  -3  13   4        0.64       -0.58      4.59 o 
  -2  13   4       86.80       87.77      8.35 o 
  -1  13   4        4.91        6.90      4.70 o 
   0  13   4      563.64      517.59     17.89 o 
   1  13   4      115.06      115.34     17.89 o 
   2  13   4      392.03      401.27     24.16 o 
   3  13   4      273.63      303.04     17.13 o 
   4  13   4        8.30        1.97      6.56 o 
   5  13   4       36.50       42.45     13.31 o 
   6  13   4      107.81      111.53     18.43 o 
  -7  14   4        8.03       -1.44     13.86 o 
  -6  14   4        1.50       -1.86      8.16 o 
  -5  14   4        8.64        0.73      6.50 o 
  -4  14   4       40.97       52.85      9.40 o 
  -3  14   4      116.31      115.88     11.91 o 
  -2  14   4       32.19       24.74      6.23 o 
  -1  14   4       32.78       29.21      6.79 o 
   0  14   4      150.97      154.14     11.04 o 
   1  14   4       71.68       84.52      8.95 o 
   2  14   4        3.59        9.51      6.87 o 
   3  14   4      187.90      201.00     19.45 o 
   4  14   4       56.57       52.32     10.31 o 
   5  14   4      234.31      219.29     28.09 o 
  -6  15   4      125.80      141.32     15.60 o 
  -5  15   4        0.44        1.78      7.21 o 
  -4  15   4       66.27       50.61     11.69 o 
  -3  15   4        3.97        1.13      5.86 o 
  -2  15   4      343.66      327.11     15.05 o 
  -1  15   4        8.00        6.03      4.99 o 
   0  15   4      251.91      233.15     13.03 o 
   1  15   4      310.11      333.37     35.16 o 
   2  15   4      595.51      592.72     29.73 o 
   3  15   4        1.11        3.87      6.92 o 
   4  15   4       24.19       -0.58     11.01 o 
   5  15   4       13.31        2.90     12.16 o 
  -6  16   4        1.38       -5.38      7.73 o 
  -5  16   4      498.21      552.91     26.18 o 
  -4  16   4       25.38       24.83     13.40 o 
  -3  16   4      105.82      135.26     13.86 o 
  -2  16   4       41.08       53.34      7.95 o 
  -1  16   4       58.44       65.72      8.62 o 
   0  16   4        0.61        1.94      5.39 o 
   1  16   4        2.03        0.74      6.81 o 
   2  16   4        0.66        4.79      6.72 o 
   3  16   4      114.71      135.03     15.00 o 
   4  16   4      102.48      144.72     19.79 o 
  -5  17   4        0.08        2.87      8.26 o 
  -4  17   4       78.54       98.44     13.59 o 
  -3  17   4       49.15       56.88     10.59 o 
  -2  17   4        1.03        1.64      5.84 o 
  -1  17   4      345.44      313.89     15.89 o 
   0  17   4      268.79      297.59     18.84 o 
   1  17   4      178.39      168.32     15.48 o 
   2  17   4      102.61      110.49     13.81 o 
   3  17   4       44.10       66.00     11.87 o 
   4  17   4       45.50       42.56     13.64 o 
  -4  18   4      126.43      146.07     17.09 o 
  -3  18   4       76.28       54.09     13.33 o 
  -2  18   4       20.12       10.69      8.15 o 
  -1  18   4       95.37       92.15     15.69 o 
   0  18   4        4.66        4.04      7.72 o 
   1  18   4        7.17       24.24      9.42 o 
   2  18   4      104.66      126.64     14.66 o 
   3  18   4      139.82      153.52     16.13 o 
  -3  19   4       14.02       14.34      8.92 o 
  -2  19   4       78.65      103.61     30.15 o 
  -1  19   4       33.03       39.09     10.57 o 
   0  19   4      123.45      120.64     14.26 o 
   1  19   4       86.62      118.68     22.41 o 
   2  19   4       86.01       97.32     16.66 o 
  -1  20   4       29.50       28.36     10.31 o 
  -9   0   5        0.32       -9.27     11.01 o 
  -7   0   5        0.11       -0.58     10.43 o 
  -5   0   5      960.21     1077.42     46.34 o 
  -3   0   5     2566.24     2745.45     52.08 o 
  -1   0   5      715.01      622.13     26.65 o 
   1   0   5      158.21      133.97      9.56 o 
   3   0   5     1582.61     1634.41    112.96 o 
   5   0   5      796.30      784.99     36.20 o 
  -9   1   5        0.24        0.15      8.69 o 
  -8   1   5        0.27       -7.00      7.09 o 
  -7   1   5        0.93       -1.21      6.34 o 
  -6   1   5       78.77       72.87     19.41 o 
  -5   1   5       44.53       57.34     11.74 o 
  -4   1   5       94.85       88.19      6.25 o 
  -3   1   5     2103.79     2173.68     30.46 o 
  -2   1   5     1511.70     1454.25     21.93 o 
  -1   1   5      494.16      536.34     10.38 o 
   0   1   5       43.42       49.46      4.97 o 
   1   1   5       57.37       61.32      4.02 o 
   2   1   5     1242.59     1291.51     22.12 o 
   3   1   5        3.05        6.41      3.52 o 
   4   1   5        4.27        9.83      6.35 o 
   5   1   5       25.95       27.53      6.41 o 
   6   1   5        8.64        5.59      6.72 o 
   7   1   5       19.64       34.18     17.96 o 
  -9   2   5        4.22        3.91     15.06 o 
  -8   2   5      419.04      373.62     25.60 o 
  -7   2   5       14.83        8.27      7.50 o 
  -6   2   5      259.32      292.50     28.09 o 
  -5   2   5      166.67      193.00      9.98 o 
  -4   2   5      324.18      334.91      8.42 o 
  -3   2   5     1288.71     1295.17     20.63 o 
  -2   2   5      935.73      912.37     15.75 o 
  -1   2   5      885.48      850.89     28.27 o 
   0   2   5      372.82      329.79     10.39 o 
   1   2   5     1102.87     1214.60     21.62 o 
   2   2   5      199.49      205.99      8.02 o 
   3   2   5      480.01      460.66     13.50 o 
   4   2   5       20.20       11.83      4.83 o 
   5   2   5      128.02      144.75     11.91 o 
   6   2   5      166.49      173.48     14.04 o 
   7   2   5       32.84       15.06     13.90 o 
  -9   3   5        3.91       -1.47     14.77 o 
  -8   3   5        7.10        7.08      9.21 o 
  -7   3   5       19.05        7.73      8.07 o 
  -6   3   5      148.59      144.56     14.13 o 
  -5   3   5        1.46        0.13      3.56 o 
  -4   3   5      114.34      132.38      9.46 o 
  -3   3   5      284.61      286.90      9.45 o 
  -2   3   5      631.09      612.50     12.47 o 
  -1   3   5     2044.64     2055.20     28.56 o 
   0   3   5     1439.11     1603.33     29.59 o 
   1   3   5      336.11      320.36     13.10 o 
   2   3   5        1.22        3.83      2.92 o 
   3   3   5        0.55        0.99      3.60 o 
   4   3   5      257.46      245.92     16.81 o 
   5   3   5      990.68      910.66     26.75 o 
   6   3   5      113.14       91.80     11.40 o 
   7   3   5       81.35      105.16     16.58 o 
  -9   4   5      252.71      236.75     23.96 o 
  -8   4   5        6.95       12.33      9.80 o 
  -7   4   5        7.94        8.34      7.65 o 
  -6   4   5      109.60       95.05     22.01 o 
  -5   4   5       56.60       54.93      6.64 o 
  -4   4   5      218.54      238.29     14.25 o 
  -3   4   5      472.89      437.35     10.72 o 
  -2   4   5      255.30      248.34      7.85 o 
  -1   4   5      587.15      515.67     10.87 o 
   0   4   5      467.64      535.91     17.32 o 
   1   4   5      364.97      403.92      9.62 o 
   2   4   5      232.72      256.49      9.09 o 
   3   4   5        3.01       -1.47      3.34 o 
   4   4   5       63.98       61.89     16.63 o 
   5   4   5     1760.62     1995.13     43.57 o 
   6   4   5       10.94        2.51      7.10 o 
   7   4   5      145.66      197.61     20.06 o 
  -9   5   5       39.37       35.84     14.77 o 
  -8   5   5      105.61       68.43     14.73 o 
  -7   5   5      127.51      119.35     18.83 o 
  -6   5   5       25.79       33.60      9.57 o 
  -5   5   5       56.07       45.84      8.98 o 
  -4   5   5       33.42       33.18      5.61 o 
  -3   5   5       36.57       30.23      4.39 o 
  -2   5   5      232.94      204.41     17.98 o 
  -1   5   5        9.23        7.36      2.33 o 
   0   5   5      135.08      129.32      8.61 o 
   1   5   5      553.88      601.39     17.22 o 
   2   5   5       30.15       21.62      3.93 o 
   3   5   5       75.35       59.61      7.90 o 
   4   5   5       57.94       60.67      8.91 o 
   5   5   5       68.67       89.07     10.75 o 
   6   5   5        0.08       -0.74      7.92 o 
   7   5   5       26.06       48.64     13.61 o 
  -9   6   5        5.05        0.47     10.44 o 
  -8   6   5       47.83       51.97     19.12 o 
  -7   6   5       17.64        9.28      8.74 o 
  -6   6   5      159.22      162.21     12.01 o 
  -5   6   5        3.71        5.68      4.87 o 
  -4   6   5      907.78      891.86     23.04 o 
  -3   6   5        5.83        6.36      2.99 o 
  -2   6   5       41.32       73.85      5.38 o 
  -1   6   5      410.91      463.16     11.48 o 
   0   6   5      437.99      431.94     11.74 o 
   1   6   5      360.23      393.94     10.70 o 
   2   6   5       14.56       27.01      4.45 o 
   3   6   5        1.87        0.57      4.34 o 
   4   6   5      451.36      434.53     18.24 o 
   5   6   5      191.31      182.06     16.01 o 
   6   6   5      459.47      498.28     28.46 o 
   7   6   5        9.18        9.90     10.99 o 
  -9   7   5        1.70        5.10      9.98 o 
  -8   7   5        3.96       13.14     10.80 o 
  -7   7   5      409.47      424.85     26.61 o 
  -6   7   5      335.29      355.09     20.54 o 
  -5   7   5      429.20      421.99     17.27 o 
  -4   7   5      114.72      100.17      8.80 o 
  -3   7   5      425.73      424.36     11.97 o 
  -2   7   5        2.60       -3.60      2.40 o 
  -1   7   5        2.53        3.15      2.60 o 
   0   7   5      123.47      107.34      6.07 o 
   1   7   5      141.93      136.06      7.08 o 
   2   7   5        9.96        4.10      4.06 o 
   3   7   5      191.37      208.17     12.81 o 
   4   7   5      269.61      266.36     15.19 o 
   5   7   5      111.84       75.27     10.43 o 
   6   7   5       50.20       57.12     13.44 o 
   7   7   5       87.15       69.27     18.83 o 
  -9   8   5       67.58       75.42     17.67 o 
  -8   8   5      155.14      138.21     38.23 o 
  -7   8   5      147.62      161.94     18.02 o 
  -6   8   5       26.05       21.61      7.11 o 
  -5   8   5      109.33      113.15     10.45 o 
  -4   8   5        9.70        3.82      4.66 o 
  -3   8   5      136.06      129.85      7.54 o 
  -2   8   5      350.70      352.03     15.47 o 
  -1   8   5     2398.30     2289.00     39.55 o 
   0   8   5      267.80      285.89     10.02 o 
   1   8   5      162.57      172.12     15.22 o 
   2   8   5      462.19      466.02     17.59 o 
   3   8   5        0.42        7.80      5.27 o 
   4   8   5      101.49      103.87     22.44 o 
   5   8   5      201.43      263.10     23.51 o 
   6   8   5        0.55       15.12     10.63 o 
   7   8   5       60.99       63.25     17.96 o 
  -8   9   5       84.62       76.33     15.50 o 
  -7   9   5       29.83       26.60     10.29 o 
  -6   9   5      546.02      573.78     26.36 o 
  -5   9   5      203.69      192.15     18.20 o 
  -4   9   5       38.99       45.67      7.40 o 
  -3   9   5      318.76      358.11     12.12 o 
  -2   9   5      256.40      280.13     14.88 o 
  -1   9   5       99.09      111.62      7.17 o 
   0   9   5        0.52        8.40      3.51 o 
   1   9   5       47.01       48.90      5.60 o 
   2   9   5     2256.90     2085.10     43.35 o 
   3   9   5      229.03      235.92     14.48 o 
   4   9   5       10.82        8.98      6.30 o 
   5   9   5      111.10      137.09     13.32 o 
   6   9   5      122.19      156.43     19.04 o 
  -8  10   5        9.72       15.48     10.44 o 
  -7  10   5       31.42       12.74     15.06 o 
  -6  10   5       48.05       49.15      9.14 o 
  -5  10   5       58.71       63.69     10.92 o 
  -4  10   5      483.12      505.27     19.15 o 
  -3  10   5      129.33      135.98      8.50 o 
  -2  10   5      238.42      229.37     10.30 o 
  -1  10   5      246.04      248.82     11.75 o 
   0  10   5     2345.31     2286.73     37.40 o 
   1  10   5      338.05      325.04     15.49 o 
   2  10   5      262.85      236.93     13.99 o 
   3  10   5      516.58      487.65     20.04 o 
   4  10   5      223.34      219.70     15.14 o 
   5  10   5        3.51       12.59      7.56 o 
   6  10   5       56.80       60.59     23.17 o 
  -8  11   5        0.03        2.33      9.11 o 
  -7  11   5       56.39       76.27     14.27 o 
  -6  11   5        3.56       11.96      7.29 o 
  -5  11   5       35.48       19.14      8.20 o 
  -4  11   5      104.89       94.40     10.58 o 
  -3  11   5      513.34      531.94     23.44 o 
  -2  11   5        8.27        8.82      4.17 o 
  -1  11   5      589.66      569.98     16.25 o 
   0  11   5       16.18       17.27      4.77 o 
   1  11   5     1328.93     1260.08     31.98 o 
   2  11   5       92.26      103.40     10.79 o 
   3  11   5       38.03       38.29      8.89 o 
   4  11   5      185.51      209.76     22.92 o 
   5  11   5       29.06       37.16     12.08 o 
   6  11   5       54.21       51.90     13.68 o 
  -8  12   5       79.02       92.05     17.39 o 
  -7  12   5        2.96        4.65      7.97 o 
  -6  12   5        0.28       -0.27      6.77 o 
  -5  12   5        1.41       -2.23      8.03 o 
  -4  12   5        5.54       12.75      6.28 o 
  -3  12   5      881.99      890.71     26.77 o 
  -2  12   5       62.34       63.96      8.28 o 
  -1  12   5      749.15      744.48     24.12 o 
   0  12   5      109.89       93.49     12.49 o 
   1  12   5      152.95      160.94     12.71 o 
   2  12   5      194.47      203.43     14.06 o 
   3  12   5        3.99        6.88      6.51 o 
   4  12   5        2.96       -0.84      6.86 o 
   5  12   5      196.23      190.30     20.84 o 
   6  12   5       54.59       67.28     15.36 o 
  -7  13   5       80.63       90.79     13.49 o 
  -6  13   5       92.84      120.12     14.09 o 
  -5  13   5      198.12      224.04     20.92 o 
  -4  13   5      238.02      260.89     16.25 o 
  -3  13   5      165.97      153.65     12.64 o 
  -2  13   5       51.40       40.07      6.60 o 
  -1  13   5      715.49      680.06     22.40 o 
   0  13   5     1312.61     1356.27     34.95 o 
   1  13   5      102.86      103.79     18.54 o 
   2  13   5      696.62      745.29     31.21 o 
   3  13   5      112.83      109.13     12.34 o 
   4  13   5       48.49       41.94      9.77 o 
   5  13   5       25.18       11.32     10.39 o 
  -7  14   5        0.53      -10.60      7.86 o 
  -6  14   5       18.84       19.34     11.96 o 
  -5  14   5      502.13      481.70     32.14 o 
  -4  14   5       34.13       34.48      8.47 o 
  -3  14   5       92.04      116.70     14.14 o 
  -2  14   5      207.97      221.54     15.21 o 
  -1  14   5       53.95       52.35      9.02 o 
   0  14   5      780.29      763.29     26.01 o 
   1  14   5       17.68       28.67      7.66 o 
   2  14   5       44.09       34.95     13.90 o 
   3  14   5       31.81       31.85      8.58 o 
   4  14   5      123.78      154.25     15.10 o 
   5  14   5      150.91      130.03     19.61 o 
  -6  15   5       37.07       46.37     11.36 o 
  -5  15   5      203.31      205.68     16.82 o 
  -4  15   5      129.79      100.54     18.10 o 
  -3  15   5        6.38        0.17      5.96 o 
  -2  15   5       12.98       16.10      5.89 o 
  -1  15   5       44.54       52.27      9.32 o 
   0  15   5     1061.27     1071.35     32.32 o 
   1  15   5        0.42        9.18      6.87 o 
   2  15   5        0.87       -0.28      6.64 o 
   3  15   5      386.51      397.94     27.43 o 
   4  15   5        4.93       13.90     12.74 o 
  -6  16   5        0.81        1.79     10.36 o 
  -5  16   5        2.76       10.98      8.35 o 
  -4  16   5        0.04        4.80      7.56 o 
  -3  16   5       78.77       71.21     18.85 o 
  -2  16   5      500.68      512.13     31.93 o 
  -1  16   5      148.91      130.35     13.45 o 
   0  16   5        1.29        2.40     10.08 o 
   1  16   5       65.64       85.23     11.83 o 
   2  16   5        5.24        7.30      9.20 o 
   3  16   5       32.26       61.14     11.30 o 
   4  16   5       54.28       43.76     38.52 o 
  -5  17   5       59.64       65.08     17.80 o 
  -4  17   5       26.19       35.65      9.82 o 
  -3  17   5       41.26       43.42     10.08 o 
  -2  17   5       64.88       55.69     12.70 o 
  -1  17   5        0.32        2.24      7.66 o 
   0  17   5      128.21      107.58     13.25 o 
   1  17   5      114.02      160.37     15.67 o 
   2  17   5       91.31       92.78     13.95 o 
   3  17   5        0.60        6.03      8.60 o 
  -4  18   5       19.27       17.54      9.35 o 
  -3  18   5      252.14      271.80     24.58 o 
  -2  18   5        0.00        1.09      8.49 o 
  -1  18   5       58.33       58.71     12.47 o 
   0  18   5        7.32        5.76      7.97 o 
   1  18   5       16.76       20.90      9.21 o 
   2  18   5       15.73       19.45      9.47 o 
  -3  19   5       11.77       23.52     15.93 o 
  -2  19   5        1.78      -11.73      8.63 o 
  -1  19   5       31.84       43.13     10.72 o 
   0  19   5       56.17       85.87     13.65 o 
   1  19   5       94.27      113.43     15.26 o 
  -8   0   6      137.19      163.93     26.07 o 
  -6   0   6      281.87      291.37     26.07 o 
  -4   0   6     5067.08     5072.99     90.65 o 
  -2   0   6      819.26      836.06     21.43 o 
   0   0   6       61.31       64.67      5.06 o 
   2   0   6       86.83       92.59      8.76 o 
   4   0   6      787.96      799.96     43.44 o 
   6   0   6      358.93      376.52     34.18 o 
  -9   1   6       11.29      -11.01      9.01 o 
  -8   1   6       22.39        8.11     14.48 o 
  -7   1   6       74.72       60.14     11.63 o 
  -6   1   6       56.30       48.42     24.33 o 
  -5   1   6       57.65       30.16     34.76 o 
  -4   1   6      312.62      281.28      8.71 o 
  -3   1   6      615.39      604.18     12.92 o 
  -2   1   6      571.34      603.27     12.45 o 
  -1   1   6      327.77      365.56     10.37 o 
   0   1   6       40.46       47.67      4.50 o 
   1   1   6     1976.50     2013.16     30.53 o 
   2   1   6      736.68      807.15     27.26 o 
   3   1   6      273.66      250.67     12.78 o 
   4   1   6      395.69      343.26     15.57 o 
   5   1   6      101.43       90.87     14.19 o 
   6   1   6       19.31       18.99     10.03 o 
   7   1   6       10.23        1.74     13.90 o 
  -9   2   6       41.18        9.45     10.80 o 
  -8   2   6      153.55      175.29     23.46 o 
  -7   2   6       48.49       55.33     11.88 o 
  -6   2   6        8.85        5.21      6.14 o 
  -5   2   6      447.55      507.82     17.71 o 
  -4   2   6        2.46        2.75      2.67 o 
  -3   2   6      540.84      488.73     11.55 o 
  -2   2   6      203.00      183.92     11.29 o 
  -1   2   6      783.74      769.10     17.69 o 
   0   2   6      785.67      815.61     19.93 o 
   1   2   6      122.23      103.84      8.43 o 
   2   2   6       89.78      113.71      8.58 o 
   3   2   6      159.23      172.74     11.10 o 
   4   2   6      354.18      374.87     17.21 o 
   5   2   6      566.12      600.92     28.04 o 
   6   2   6      141.85      158.35     17.61 o 
   7   2   6      212.30      216.06     30.12 o 
  -9   3   6        0.28        7.66     10.56 o 
  -8   3   6       31.04       20.38     10.39 o 
  -7   3   6      124.65      171.58     16.96 o 
  -6   3   6        8.13        4.25      6.10 o 
  -5   3   6      102.51      126.94     15.00 o 
  -4   3   6     1158.05     1230.92     46.34 o 
  -3   3   6      977.36     1088.72     32.94 o 
  -2   3   6      285.30      291.62      8.59 o 
  -1   3   6     1753.02     1836.32     33.04 o 
   0   3   6      387.51      391.51     14.32 o 
   1   3   6      280.47      324.09     12.28 o 
   2   3   6      100.34      102.97      8.35 o 
   3   3   6      287.44      324.13     14.49 o 
   4   3   6      122.13      122.02     11.05 o 
   5   3   6       30.40       42.71      8.78 o 
   6   3   6        0.10        3.48      8.19 o 
   7   3   6        0.32        7.53     15.06 o 
  -9   4   6        1.62       -3.01     10.63 o 
  -8   4   6      109.69      122.51     17.38 o 
  -7   4   6        0.63       -2.50      6.26 o 
  -6   4   6        1.75        5.21      6.40 o 
  -5   4   6       25.30       25.09      5.77 o 
  -4   4   6       63.81       69.91      8.97 o 
  -3   4   6      135.98      141.18      6.77 o 
  -2   4   6     1579.06     1593.40     25.24 o 
  -1   4   6     3678.04     3848.88     60.06 o 
   0   4   6     3308.43     3483.64     56.33 o 
   1   4   6      343.64      353.05     13.32 o 
   2   4   6        9.48        4.39      4.28 o 
   3   4   6       16.28       21.13      6.00 o 
   4   4   6       30.05       29.76      7.04 o 
   5   4   6      525.52      444.80     24.05 o 
   6   4   6      156.17      171.11     18.01 o 
   7   4   6      104.70      117.01     26.07 o 
  -9   5   6        2.44        5.86     14.19 o 
  -8   5   6        9.30        9.64      8.98 o 
  -7   5   6       46.38       37.98     11.45 o 
  -6   5   6        1.03       -1.93      6.10 o 
  -5   5   6      245.84      251.38     15.16 o 
  -4   5   6       14.70       15.37      4.81 o 
  -3   5   6      294.91      292.55      9.39 o 
  -2   5   6      334.04      350.86     15.35 o 
  -1   5   6      484.67      503.50     11.41 o 
   0   5   6        1.83        3.28      3.49 o 
   1   5   6      226.28      235.28     13.54 o 
   2   5   6        2.26        8.19      6.40 o 
   3   5   6      633.51      544.06     19.17 o 
   4   5   6       24.97       22.68      7.04 o 
   5   5   6       20.20       13.62      7.34 o 
   6   5   6        1.43        5.07      7.45 o 
   7   5   6       21.03       55.61     21.43 o 
  -9   6   6       44.50       31.86     13.52 o 
  -8   6   6        1.04        0.27      8.63 o 
  -7   6   6      120.16      144.34     16.73 o 
  -6   6   6      106.52      103.48     10.39 o 
  -5   6   6       85.88       72.10     10.44 o 
  -4   6   6      262.89      261.24     17.20 o 
  -3   6   6      581.29      611.45     18.56 o 
  -2   6   6      308.82      295.12      9.64 o 
  -1   6   6      544.59      458.62     12.33 o 
   0   6   6      547.76      561.23     30.87 o 
   1   6   6      950.39      918.94     39.54 o 
   2   6   6        3.01        5.72      4.47 o 
   3   6   6       20.15       12.40      8.55 o 
   4   6   6      187.51      187.37     13.72 o 
   5   6   6      633.44      643.48     24.16 o 
   6   6   6       10.52        8.27      9.57 o 
   7   6   6       54.26       45.18     19.69 o 
  -9   7   6        0.52       -3.85     10.22 o 
  -8   7   6        4.59       14.02      9.73 o 
  -7   7   6      272.94      329.70     23.30 o 
  -6   7   6       41.64       37.80      9.39 o 
  -5   7   6        8.68       11.86      5.51 o 
  -4   7   6       45.17       40.30      9.36 o 
  -3   7   6      127.95      158.16      9.17 o 
  -2   7   6        8.33       10.96      3.61 o 
  -1   7   6      791.70      752.65     24.25 o 
   0   7   6      934.74      960.86     35.62 o 
   1   7   6      220.10      188.42     21.61 o 
   2   7   6      665.14      632.62     20.69 o 
   3   7   6      121.54      132.66     11.47 o 
   4   7   6       25.41       28.73      7.94 o 
   5   7   6       27.89       30.38      8.87 o 
   6   7   6       56.19       85.01     20.56 o 
  -9   8   6        0.02       -1.05     10.63 o 
  -8   8   6       17.13       31.63     19.69 o 
  -7   8   6        0.01       14.37     12.16 o 
  -6   8   6       39.55       49.83      8.72 o 
  -5   8   6        3.47        2.26      4.78 o 
  -4   8   6       32.74       24.53      6.28 o 
  -3   8   6        2.99       -0.52      3.25 o 
  -2   8   6        9.12        5.53      3.41 o 
  -1   8   6      354.28      368.91     11.26 o 
   0   8   6      740.98      722.31     21.18 o 
   1   8   6       50.31       45.40      6.98 o 
   2   8   6       75.41       73.00     20.89 o 
   3   8   6       32.19       25.03      6.82 o 
   4   8   6        4.92       -5.86      5.42 o 
   5   8   6       28.50       15.62      8.08 o 
   6   8   6      400.54      431.77     28.26 o 
  -8   9   6      104.70      117.06     17.90 o 
  -7   9   6       11.03       21.49     10.44 o 
  -6   9   6      174.61      205.84     14.55 o 
  -5   9   6      402.96      404.15     17.67 o 
  -4   9   6       12.63       20.15      6.99 o 
  -3   9   6      443.79      438.72     13.58 o 
  -2   9   6       61.26       57.63      8.11 o 
  -1   9   6       20.76       20.02      5.63 o 
   0   9   6       27.51       19.50      7.74 o 
   1   9   6      985.75      936.53     26.19 o 
   2   9   6        5.86        4.71      5.53 o 
   3   9   6      324.10      341.91     17.68 o 
   4   9   6       79.76       68.28     13.64 o 
   5   9   6       25.16       18.16      8.12 o 
   6   9   6       21.99       32.00     12.86 o 
  -8  10   6       42.25       51.68     14.50 o 
  -7  10   6      644.43      704.38     46.34 o 
  -6  10   6       57.39       62.86     10.19 o 
  -5  10   6        0.95        1.45      5.46 o 
  -4  10   6      179.78      169.55     13.83 o 
  -3  10   6       90.82      114.94     11.41 o 
  -2  10   6      398.62      361.04     14.37 o 
  -1  10   6      797.42      765.00     30.49 o 
   0  10   6       62.60       52.18      8.01 o 
   1  10   6       23.61       21.49      6.72 o 
   2  10   6        5.65        4.12      6.16 o 
   3  10   6        4.10        9.49      6.50 o 
   4  10   6        2.73        7.74      8.42 o 
   5  10   6       64.37       74.16     11.68 o 
   6  10   6      109.97       78.46     16.37 o 
  -8  11   6       36.85       30.12     11.78 o 
  -7  11   6        4.51       -5.53      8.90 o 
  -6  11   6      163.47      143.05     13.88 o 
  -5  11   6       65.67       79.57     10.79 o 
  -4  11   6      584.53      614.28     22.10 o 
  -3  11   6       46.98       50.17      8.05 o 
  -2  11   6      360.26      348.78     13.27 o 
  -1  11   6       33.78       38.10      7.34 o 
   0  11   6      633.38      609.09     21.40 o 
   1  11   6     1303.43     1250.35     32.77 o 
   2  11   6      192.09      187.08     21.44 o 
   3  11   6       55.52       54.69      9.36 o 
   4  11   6       36.99       33.68      9.20 o 
   5  11   6        0.02       11.23      9.98 o 
  -7  12   6       15.42        7.37      7.74 o 
  -6  12   6      300.99      325.46     22.93 o 
  -5  12   6       13.86        6.88      7.06 o 
  -4  12   6      106.93      137.33     15.71 o 
  -3  12   6        5.29        3.65      5.60 o 
  -2  12   6      761.33      807.60     26.73 o 
  -1  12   6       18.64       19.67     15.64 o 
   0  12   6      706.09      686.17     23.63 o 
   1  12   6      202.46      222.81     14.79 o 
   2  12   6      266.66      299.98     17.34 o 
   3  12   6        0.25        6.38      6.71 o 
   4  12   6      119.26      135.33     14.28 o 
   5  12   6      156.37      135.88     18.63 o 
  -7  13   6       82.21       64.40     12.35 o 
  -6  13   6        4.92        3.06      7.32 o 
  -5  13   6      291.35      324.68     18.83 o 
  -4  13   6       68.79       50.30     19.91 o 
  -3  13   6       54.33       54.80      8.74 o 
  -2  13   6       12.58       13.78      6.17 o 
  -1  13   6      165.77      163.94     13.02 o 
   0  13   6        0.15       12.18      7.57 o 
   1  13   6        3.99        6.69      6.38 o 
   2  13   6       14.68       10.05      6.64 o 
   3  13   6      261.93      247.49     27.27 o 
   4  13   6       27.37       26.13      8.92 o 
   5  13   6      135.33      140.75     28.38 o 
  -7  14   6       11.22       13.96      9.89 o 
  -6  14   6       24.56       23.03      8.61 o 
  -5  14   6        0.03       -1.33      6.46 o 
  -4  14   6       88.42      104.61     12.34 o 
  -3  14   6      253.85      286.16     31.86 o 
  -2  14   6       27.03       26.63      7.52 o 
  -1  14   6       25.41       26.26      7.21 o 
   0  14   6      454.87      466.07     21.17 o 
   1  14   6       89.82      106.11     14.85 o 
   2  14   6       54.18       36.81      9.09 o 
   3  14   6       69.35       76.84     11.81 o 
   4  14   6        4.95       21.25     11.38 o 
  -6  15   6       15.29        4.91     14.67 o 
  -5  15   6      105.33       88.54     13.07 o 
  -4  15   6      141.41      144.96     14.51 o 
  -3  15   6       91.92      125.37     22.59 o 
  -2  15   6        1.09        1.72      6.13 o 
  -1  15   6        0.17        7.57      6.04 o 
   0  15   6       26.09       27.93      8.58 o 
   1  15   6       50.74       55.35     11.96 o 
   2  15   6      146.38      136.56     17.56 o 
   3  15   6       13.32       25.43      9.06 o 
   4  15   6       36.76       45.12     11.24 o 
  -5  16   6        0.29       -1.94      7.65 o 
  -4  16   6       17.06       21.14     11.06 o 
  -3  16   6      141.57      147.44     18.79 o 
  -2  16   6       17.90       26.56     10.63 o 
  -1  16   6       11.79       27.01      8.26 o 
   0  16   6      155.30      137.65     13.89 o 
   1  16   6       43.29       39.09     11.81 o 
   2  16   6        2.74        0.43      7.68 o 
   3  16   6        4.89        6.15     20.27 o 
  -5  17   6      106.56      124.50     19.43 o 
  -4  17   6       39.75       17.16     11.86 o 
  -3  17   6      145.20      127.71     18.43 o 
  -2  17   6       94.53       75.46     15.09 o 
  -1  17   6       54.16       54.56     10.73 o 
   0  17   6       60.92       64.12     11.10 o 
   1  17   6       80.96       71.06     11.89 o 
   2  17   6      171.19      186.21     17.36 o 
  -4  18   6       12.02       25.84     12.45 o 
  -3  18   6        2.30       -2.12      9.21 o 
  -2  18   6      114.76      107.86     27.51 o 
  -1  18   6       29.57       33.43      9.57 o 
   0  18   6      118.78      139.32     19.73 o 
   1  18   6      162.52      201.18     18.20 o 
  -1  19   6        1.81       -2.10      7.77 o 
  -9   0   7       79.28       90.94     23.17 o 
  -7   0   7      104.72      110.06     19.69 o 
  -5   0   7        9.72       13.90      9.27 o 
  -3   0   7     1082.73     1121.44     46.34 o 
  -1   0   7      852.05      814.52     21.14 o 
   1   0   7     3220.93     3105.98     95.00 o 
   3   0   7      871.65      859.62     44.60 o 
   5   0   7      144.62      159.30     23.75 o 
  -9   1   7       44.89       57.05     14.43 o 
  -8   1   7        1.06       -1.60      7.92 o 
  -7   1   7       62.54       61.69     12.08 o 
  -6   1   7       54.97       44.53      9.15 o 
  -5   1   7       74.25       96.51     10.85 o 
  -4   1   7     1996.81     1954.66     30.13 o 
  -3   1   7      322.72      351.40      9.91 o 
  -2   1   7       28.05       33.98      3.83 o 
  -1   1   7       27.19       31.59      3.43 o 
   0   1   7      173.94      194.81      8.79 o 
   1   1   7     1017.22     1015.96     23.07 o 
   2   1   7      749.22      824.28     41.71 o 
   3   1   7        0.03       -4.43      5.93 o 
   4   1   7       37.35       34.40      9.98 o 
   5   1   7       32.37       21.60     13.03 o 
   6   1   7       28.34       28.38     11.06 o 
  -9   2   7       21.62       19.59     10.85 o 
  -8   2   7        7.30       16.91     11.87 o 
  -7   2   7       89.43       76.86     17.09 o 
  -6   2   7      122.01      132.96     13.52 o 
  -5   2   7      176.59      178.03     30.12 o 
  -4   2   7      471.75      439.60     16.39 o 
  -3   2   7       65.74       77.07      6.52 o 
  -2   2   7      781.65      872.69     16.54 o 
  -1   2   7        3.15        1.68      3.19 o 
   0   2   7     1169.50     1146.21     40.99 o 
   1   2   7     1440.49     1317.68     28.22 o 
   2   2   7      481.76      457.80     16.11 o 
   3   2   7        2.46        4.28      6.75 o 
   4   2   7      579.60      652.37     29.07 o 
   5   2   7       29.23       24.74     16.51 o 
   6   2   7      126.25      102.65     16.37 o 
  -9   3   7        0.17       -2.44     11.01 o 
  -8   3   7        9.87        0.16      8.33 o 
  -7   3   7       64.38       66.99     12.49 o 
  -6   3   7        0.40        2.66      6.10 o 
  -5   3   7       63.63       57.66      7.84 o 
  -4   3   7      976.07     1031.30     29.25 o 
  -3   3   7      793.78      804.07     16.58 o 
  -2   3   7        4.58        0.08      3.32 o 
  -1   3   7      615.81      649.88     18.15 o 
   0   3   7      168.38      176.14     15.44 o 
   1   3   7      242.03      256.14     11.72 o 
   2   3   7      313.72      334.83     14.32 o 
   3   3   7     1243.09     1212.39     55.61 o 
   4   3   7      246.48      286.31     22.88 o 
   5   3   7      243.01      242.16     20.20 o 
   6   3   7       40.23       26.76     12.21 o 
  -9   4   7       30.70       38.97     21.14 o 
  -8   4   7       34.02       15.05      9.88 o 
  -7   4   7      164.17      197.59     18.20 o 
  -6   4   7       68.06       87.85     12.29 o 
  -5   4   7      226.52      259.13     12.59 o 
  -4   4   7      244.36      236.87     11.49 o 
  -3   4   7      162.16      155.21      7.49 o 
  -2   4   7      583.45      586.57     13.35 o 
  -1   4   7     1037.97     1070.93     24.45 o 
   0   4   7        5.71        6.31      3.79 o 
   1   4   7      888.12      872.71     22.83 o 
   2   4   7        0.01       -2.81      3.83 o 
   3   4   7      854.96      812.47     24.33 o 
   4   4   7       22.42       35.38     10.22 o 
   5   4   7      200.88      216.78     25.78 o 
   6   4   7       18.37       28.75     11.87 o 
  -9   5   7        0.31       -0.54      9.56 o 
  -8   5   7        1.92       10.54      9.57 o 
  -7   5   7        5.07       14.23      8.98 o 
  -6   5   7      161.97      148.12     38.81 o 
  -5   5   7      109.38      103.76      9.46 o 
  -4   5   7      187.57      161.22     12.62 o 
  -3   5   7       51.29       62.06      5.94 o 
  -2   5   7        2.19        8.11      3.12 o 
  -1   5   7      736.15      749.97     20.12 o 
   0   5   7        1.63       -2.70      3.49 o 
   1   5   7       46.81       58.74      7.32 o 
   2   5   7     1242.88     1250.55     32.65 o 
   3   5   7       10.49       10.30      5.62 o 
   4   5   7        3.57       -5.41      5.26 o 
   5   5   7      259.05      228.34     19.79 o 
   6   5   7       47.89       48.37     13.11 o 
  -9   6   7       12.88        4.55     10.80 o 
  -8   6   7       52.74       34.78     16.51 o 
  -7   6   7       91.39       93.55     14.50 o 
  -6   6   7      280.15      317.21     34.47 o 
  -5   6   7       21.79       17.55     13.28 o 
  -4   6   7      109.09      112.39     10.79 o 
  -3   6   7       81.73       82.30      6.24 o 
  -2   6   7        1.80        3.34      3.56 o 
  -1   6   7       57.73       79.55      7.67 o 
   0   6   7      217.68      232.35     12.82 o 
   1   6   7       12.05       12.55      5.27 o 
   2   6   7      481.49      459.17     18.18 o 
   3   6   7        0.85       -5.02      5.00 o 
   4   6   7       24.22       19.96      7.13 o 
   5   6   7        1.35       -0.41      8.16 o 
   6   6   7      318.81      397.33     27.59 o 
  -9   7   7       55.31       38.21     13.50 o 
  -8   7   7        0.86        3.71     10.14 o 
  -7   7   7        2.72        5.82      8.07 o 
  -6   7   7      192.89      162.67     14.91 o 
  -5   7   7       41.81       23.52      7.24 o 
  -4   7   7       84.90       92.26      8.88 o 
  -3   7   7      297.34      302.81     10.94 o 
  -2   7   7        0.43        2.78      3.65 o 
  -1   7   7      208.19      242.85     24.88 o 
   0   7   7       16.99       13.32      5.10 o 
   1   7   7      808.61      755.90     22.71 o 
   2   7   7      198.24      179.53     15.03 o 
   3   7   7      367.20      349.65     17.65 o 
   4   7   7       61.63       56.16     12.42 o 
   5   7   7      132.39      103.72     22.30 o 
   6   7   7       40.56       67.19     22.01 o 
  -8   8   7       33.75       42.54     13.31 o 
  -7   8   7      221.81      247.81     38.81 o 
  -6   8   7       95.30       92.05     10.81 o 
  -5   8   7       46.31       34.31      7.45 o 
  -4   8   7      169.49      175.88     11.84 o 
  -3   8   7      231.17      237.90     10.38 o 
  -2   8   7      175.72      172.15     18.54 o 
  -1   8   7      817.41      820.27     27.04 o 
   0   8   7      257.12      257.35     24.89 o 
   1   8   7       77.77       76.60     14.99 o 
   2   8   7       31.87       18.65      6.56 o 
   3   8   7       69.67       88.79     11.13 o 
   4   8   7       83.00       69.57     10.67 o 
   5   8   7       72.43       79.93     12.07 o 
   6   8   7       29.43       30.12     17.38 o 
  -8   9   7       47.63       45.75     15.06 o 
  -7   9   7       57.06       77.10     14.13 o 
  -6   9   7      161.88      140.21     21.16 o 
  -5   9   7        0.10        9.60      5.95 o 
  -4   9   7      953.13     1007.60     27.45 o 
  -3   9   7       19.52        9.27      8.11 o 
  -2   9   7      208.02      218.48     12.67 o 
  -1   9   7      149.74      139.46     13.69 o 
   0   9   7      340.05      307.89     19.05 o 
   1   9   7      639.93      595.97     25.28 o 
   2   9   7       15.00       14.91      6.52 o 
   3   9   7       84.22       71.75     11.72 o 
   4   9   7      113.40      107.41     19.58 o 
   5   9   7       27.83       31.19      9.58 o 
  -8  10   7        0.10        6.72     13.03 o 
  -7  10   7        4.27        8.69     14.48 o 
  -6  10   7      216.05      305.97     32.47 o 
  -5  10   7        4.76       -4.10      5.67 o 
  -4  10   7        0.22        4.20      5.67 o 
  -3  10   7       11.09       11.85      7.16 o 
  -2  10   7       10.07        1.11      4.79 o 
  -1  10   7     1147.72     1061.49     39.39 o 
   0  10   7     1446.02     1393.44     71.06 o 
   1  10   7      175.56      184.60     13.65 o 
   2  10   7      509.38      485.46     33.17 o 
   3  10   7       73.58       76.23     14.80 o 
   4  10   7        0.23       -3.10      6.91 o 
   5  10   7       51.80       46.45     11.20 o 
  -8  11   7       46.96       14.48     11.47 o 
  -7  11   7        0.00       -4.63      9.39 o 
  -6  11   7        2.06        2.02      7.44 o 
  -5  11   7       19.03       17.71     16.60 o 
  -4  11   7        0.39       -3.52      5.36 o 
  -3  11   7     1056.94     1119.80     38.69 o 
  -2  11   7      174.77      191.28     15.26 o 
  -1  11   7      160.39      163.37     12.25 o 
   0  11   7      163.42      156.34     12.73 o 
   1  11   7      904.69      906.78     34.20 o 
   2  11   7      159.73      187.38     14.68 o 
   3  11   7       42.62       60.63     10.09 o 
   4  11   7        8.79       20.64      8.47 o 
   5  11   7       60.09       61.21     12.31 o 
  -7  12   7       36.03       37.64     13.09 o 
  -6  12   7       85.40       68.49     11.36 o 
  -5  12   7      554.35      526.62     42.75 o 
  -4  12   7        6.92        8.35      7.75 o 
  -3  12   7        1.62       -3.89     11.30 o 
  -2  12   7       90.21      109.49     11.15 o 
  -1  12   7     1230.78     1170.02     31.62 o 
   0  12   7        0.21        3.90      8.43 o 
   1  12   7       14.94       17.49      7.06 o 
   2  12   7       33.79       49.44      9.69 o 
   3  12   7       33.60       36.21      9.16 o 
   4  12   7        3.68        4.17      8.11 o 
  -7  13   7       10.39        4.26      9.08 o 
  -6  13   7       46.10       40.67     11.03 o 
  -5  13   7       73.27       77.27     14.77 o 
  -4  13   7      116.33      119.75     24.91 o 
  -3  13   7      192.22      184.84     18.22 o 
  -2  13   7      174.69      196.73     16.98 o 
  -1  13   7        1.00        0.11      6.40 o 
   0  13   7      256.07      266.42     16.47 o 
   1  13   7        8.18       -0.98      6.10 o 
   2  13   7      122.66      112.83     12.94 o 
   3  13   7      115.83       87.26     12.24 o 
   4  13   7       60.28       75.89     12.52 o 
  -6  14   7       83.60       82.61     12.49 o 
  -5  14   7        0.89       -4.11      8.07 o 
  -4  14   7       29.81       37.37     11.04 o 
  -3  14   7       91.73       85.08     14.34 o 
  -2  14   7       72.69       71.39     10.46 o 
  -1  14   7       10.14       16.36      6.88 o 
   0  14   7        1.84        0.86      7.18 o 
   1  14   7      259.23      243.32     22.81 o 
   2  14   7       80.17       53.50     10.33 o 
   3  14   7       23.17       27.32     11.90 o 
   4  14   7       21.12       16.62      9.17 o 
  -6  15   7       20.77       19.96     11.95 o 
  -5  15   7      101.18       88.04     16.18 o 
  -4  15   7        1.95        7.79     13.61 o 
  -3  15   7       18.49       24.60     10.39 o 
  -2  15   7      395.02      456.78     28.45 o 
  -1  15   7        0.11        4.91      6.64 o 
   0  15   7       29.02       17.63      7.68 o 
   1  15   7       10.18       12.79     10.02 o 
   2  15   7       71.40       64.70     13.75 o 
   3  15   7       27.06       29.91      9.69 o 
  -5  16   7        2.83        1.89     10.03 o 
  -4  16   7       24.69       14.92     10.57 o 
  -3  16   7       34.23       41.13     12.70 o 
  -2  16   7        6.90       11.86      9.15 o 
  -1  16   7       40.64       37.24     10.28 o 
   0  16   7      173.20      185.29     16.05 o 
   1  16   7       80.07       76.08     12.13 o 
   2  16   7      107.37      111.53     17.61 o 
  -4  17   7      115.52      128.27     19.20 o 
  -3  17   7       47.33       29.20     14.19 o 
  -2  17   7      142.13      129.52     28.96 o 
  -1  17   7       17.92       30.43     18.51 o 
   0  17   7        7.44        5.18      8.00 o 
   1  17   7       78.11       78.44     12.38 o 
  -3  18   7       34.45       30.63     12.49 o 
  -2  18   7       57.89       23.20     14.48 o 
  -1  18   7       33.13       43.37     11.10 o 
   0  18   7        1.03        1.70     15.42 o 
  -8   0   8       14.69       23.17     15.64 o 
  -6   0   8      439.73      441.97     30.70 o 
  -4   0   8     1563.67     1543.88     67.77 o 
  -2   0   8     1451.53     1542.28     35.29 o 
   0   0   8     1228.72     1113.33     48.08 o 
   2   0   8      168.55      152.34     20.27 o 
   4   0   8      237.23      253.71     28.96 o 
   6   0   8        2.75        8.69     13.90 o 
  -9   1   8       89.97      102.64     39.68 o 
  -8   1   8        3.57       13.98      9.18 o 
  -7   1   8        5.98        4.60      7.53 o 
  -6   1   8      100.11       95.54     17.09 o 
  -5   1   8      112.04      101.95     11.04 o 
  -4   1   8     1898.32     1871.07     30.07 o 
  -3   1   8      401.06      366.94     10.79 o 
  -2   1   8       71.36       66.78      5.06 o 
  -1   1   8       34.09       20.37     14.77 o 
   0   1   8       34.52       35.71     12.74 o 
   1   1   8       61.33       49.92      9.83 o 
   2   1   8      999.08     1001.21     67.77 o 
   3   1   8       32.80       32.07     10.03 o 
   4   1   8       20.00       22.18      9.98 o 
   5   1   8      109.36      116.08     18.25 o 
   6   1   8       36.85       35.33     13.03 o 
  -9   2   8       15.99        0.31     10.44 o 
  -8   2   8        1.02       -0.29      8.60 o 
  -7   2   8       18.85       14.31      8.21 o 
  -6   2   8        5.40        7.89      6.52 o 
  -5   2   8       63.39      117.92     16.51 o 
  -4   2   8        0.34       -2.30      3.78 o 
  -3   2   8       28.59       34.25      4.93 o 
  -2   2   8      255.61      281.28     11.49 o 
  -1   2   8      631.83      672.18     18.07 o 
   0   2   8       56.36       44.87      8.80 o 
   1   2   8     2775.74     2784.33     64.92 o 
   2   2   8       23.10       27.44     10.43 o 
   3   2   8      762.34      784.94     32.36 o 
   4   2   8       21.95       29.83     10.24 o 
   5   2   8        7.84       -1.08      8.34 o 
   6   2   8        0.34        5.72     10.22 o 
  -9   3   8        9.33        4.71     10.44 o 
  -8   3   8        7.84       -0.84      8.07 o 
  -7   3   8       26.46       11.59     11.30 o 
  -6   3   8      102.29       95.88     12.37 o 
  -5   3   8        3.68        1.45      5.73 o 
  -4   3   8      743.81      738.93     23.75 o 
  -3   3   8      579.60      591.01     14.24 o 
  -2   3   8      322.75      304.92     12.09 o 
  -1   3   8      109.73      120.38      8.42 o 
   0   3   8      205.05      217.73     10.79 o 
   1   3   8      136.68      164.74     14.54 o 
   2   3   8      325.85      300.84     23.46 o 
   3   3   8       85.82       68.90     12.68 o 
   4   3   8      213.24      233.19     21.14 o 
   5   3   8        1.70       -1.16      8.80 o 
   6   3   8      177.18      168.31     20.89 o 
  -9   4   8       30.90       28.86     30.12 o 
  -8   4   8       16.10       12.90     10.85 o 
  -7   4   8        1.66       -0.77      6.10 o 
  -6   4   8      218.37      227.09     17.20 o 
  -5   4   8        0.16        2.57      4.81 o 
  -4   4   8      159.33      159.13     10.21 o 
  -3   4   8      117.13      132.00      8.86 o 
  -2   4   8      220.79      224.95     11.31 o 
  -1   4   8       89.81       88.55      7.76 o 
   0   4   8      107.79      102.41      9.12 o 
   1   4   8      168.04      161.39     13.60 o 
   2   4   8     1654.71     1658.42     67.77 o 
   3   4   8      609.17      630.02     28.86 o 
   4   4   8        0.87        4.16      8.98 o 
   5   4   8       47.19       66.28     14.54 o 
   6   4   8       61.36       96.42     18.14 o 
  -9   5   8       19.34       19.08     11.27 o 
  -8   5   8       11.16        1.16      8.57 o 
  -7   5   8        0.05       15.38      8.49 o 
  -6   5   8       63.44       48.66     10.80 o 
  -5   5   8     1458.34     1541.76     34.62 o 
  -4   5   8       31.18       29.50      6.46 o 
  -3   5   8      168.08      203.36     11.00 o 
  -2   5   8       18.79       21.72      5.28 o 
  -1   5   8       31.04       22.53      9.00 o 
   0   5   8       55.93       62.66      7.67 o 
   1   5   8       16.64       14.36      9.66 o 
   2   5   8      136.49      140.33     14.75 o 
   3   5   8      143.85       99.75     14.13 o 
   4   5   8       13.14       30.12     15.06 o 
   5   5   8       23.12       17.09     10.24 o 
   6   5   8        4.22       -3.30     16.80 o 
  -9   6   8        0.04        6.95     11.54 o 
  -8   6   8      109.53      106.33     16.79 o 
  -7   6   8      146.70      151.27     24.91 o 
  -6   6   8       60.08       50.52     10.97 o 
  -5   6   8        0.08        8.23      5.33 o 
  -4   6   8      103.11      102.36      9.38 o 
  -3   6   8      107.28      102.47     10.77 o 
  -2   6   8       42.00       39.88      6.67 o 
  -1   6   8      326.07      320.84     14.06 o 
   0   6   8      443.19      446.58     16.72 o 
   1   6   8      252.57      285.56     14.62 o 
   2   6   8      402.68      342.97     16.42 o 
   3   6   8      995.91      953.94     36.66 o 
   4   6   8      130.91      104.83     37.94 o 
   5   6   8       27.20       15.93     11.06 o 
  -9   7   8       11.03       12.44     11.69 o 
  -8   7   8        7.04       25.33     11.26 o 
  -7   7   8        1.02        3.50     11.59 o 
  -6   7   8      227.38      209.11     24.91 o 
  -5   7   8       21.50       22.66      8.89 o 
  -4   7   8      563.03      581.57     35.91 o 
  -3   7   8      128.09      129.04      9.76 o 
  -2   7   8      844.95      853.49     23.49 o 
  -1   7   8       20.14       21.15      5.67 o 
   0   7   8      377.78      408.44     18.86 o 
   1   7   8        4.86        0.89      4.72 o 
   2   7   8      161.68      152.94     14.20 o 
   3   7   8       33.59       18.33      9.39 o 
   4   7   8      120.35      118.52     23.46 o 
   5   7   8       26.69       24.71     20.27 o 
  -8   8   8      148.83      166.08     22.01 o 
  -7   8   8        7.44        1.91      8.16 o 
  -6   8   8       23.85       33.83      8.35 o 
  -5   8   8       69.12       77.56      9.58 o 
  -4   8   8      245.48      250.38     39.39 o 
  -3   8   8       19.72       12.01      6.75 o 
  -2   8   8        2.84       -1.23      4.47 o 
  -1   8   8        4.14       -0.26      4.41 o 
   0   8   8      362.92      368.39     16.82 o 
   1   8   8      812.33      794.08     25.05 o 
   2   8   8      257.00      249.03     21.42 o 
   3   8   8       17.24       12.72      9.43 o 
   4   8   8       46.44       70.61     27.23 o 
   5   8   8        1.10       14.70     11.04 o 
  -8   9   8        4.82       -2.44     11.01 o 
  -7   9   8        0.47      -14.48     12.74 o 
  -6   9   8        0.02        2.11      6.39 o 
  -5   9   8       45.52       55.46     18.83 o 
  -4   9   8       74.10       84.40     24.04 o 
  -3   9   8      169.09      170.05     15.55 o 
  -2   9   8      148.69      141.59     11.12 o 
  -1   9   8      302.65      312.97     15.71 o 
   0   9   8       69.46       61.96     11.05 o 
   1   9   8      199.45      220.53     14.66 o 
   2   9   8       24.39       14.29      7.01 o 
   3   9   8       75.85       82.20     11.36 o 
   4   9   8       40.53       33.87     11.79 o 
   5   9   8       75.94       86.92     16.78 o 
  -8  10   8        5.31       20.99     22.88 o 
  -7  10   8      262.54      230.54     29.54 o 
  -6  10   8       53.70       60.73     10.59 o 
  -5  10   8       78.68       89.99     13.68 o 
  -4  10   8      313.29      340.24     22.07 o 
  -3  10   8      275.10      248.50     26.65 o 
  -2  10   8       38.43       35.28      7.30 o 
  -1  10   8       97.04      101.31     10.46 o 
   0  10   8      137.93      118.33     11.39 o 
   1  10   8      216.90      210.43     14.78 o 
   2  10   8       61.04       63.23     10.16 o 
   3  10   8        3.52        7.33      7.31 o 
   4  10   8       37.17       37.90      9.89 o 
  -7  11   8       18.43       15.79     11.26 o 
  -6  11   8        9.02        3.46      8.74 o 
  -5  11   8        0.00        3.21     10.43 o 
  -4  11   8      211.96      184.57     29.83 o 
  -3  11   8        0.78        0.51      6.75 o 
  -2  11   8      175.90      152.38     14.75 o 
  -1  11   8        0.93        7.41      5.62 o 
   0  11   8       22.02       20.01      7.06 o 
   1  11   8      208.04      208.88     15.14 o 
   2  11   8      114.23      102.39     12.29 o 
   3  11   8       58.97       47.26     10.32 o 
   4  11   8      255.57      283.94     19.66 o 
  -7  12   8       34.25       43.44     20.85 o 
  -6  12   8       14.06       17.06     10.86 o 
  -5  12   8        0.02        3.90      8.16 o 
  -4  12   8      247.83      271.47     22.88 o 
  -3  12   8       54.90       71.83     12.90 o 
  -2  12   8        0.18        3.27      6.66 o 
  -1  12   8      295.01      315.60     17.25 o 
   0  12   8       18.53       30.57      7.92 o 
   1  12   8      169.56      163.50     14.35 o 
   2  12   8      324.46      356.36     20.05 o 
   3  12   8      255.65      217.49     17.15 o 
   4  12   8        5.76       28.16     10.17 o 
  -7  13   8       94.83       95.00     24.33 o 
  -6  13   8      140.62      132.04     34.76 o 
  -5  13   8       60.80       84.25     14.73 o 
  -4  13   8        5.87        7.72      9.21 o 
  -3  13   8      344.90      353.44     23.94 o 
  -2  13   8      151.69      173.68     14.04 o 
  -1  13   8       94.16      110.27     22.85 o 
   0  13   8      174.51      162.96     14.25 o 
   1  13   8        0.09       -0.22      6.39 o 
   2  13   8       15.03       18.70      8.23 o 
   3  13   8        6.11       14.84      8.45 o 
  -6  14   8       33.32       40.42     13.09 o 
  -5  14   8       79.13       73.15     14.95 o 
  -4  14   8       26.97       34.06     11.67 o 
  -3  14   8        2.55        7.25     12.16 o 
  -2  14   8      266.02      207.48     20.85 o 
  -1  14   8       29.69       39.34     10.44 o 
   0  14   8       56.43       50.89      9.89 o 
   1  14   8       44.86       42.71      9.80 o 
   2  14   8       53.28       38.81      9.99 o 
   3  14   8        7.83       17.02      9.07 o 
  -5  15   8       17.66        0.03      8.74 o 
  -4  15   8       40.61       23.61     10.80 o 
  -3  15   8      161.72      179.12     19.86 o 
  -2  15   8       49.75       46.54     12.27 o 
  -1  15   8        3.22        9.04      9.64 o 
   0  15   8        7.80       20.47      9.43 o 
   1  15   8        3.96       -2.16      7.24 o 
   2  15   8       17.89       24.80      9.16 o 
  -4  16   8       19.47       24.45     11.24 o 
  -3  16   8        8.26       16.79     10.80 o 
  -2  16   8       17.54       10.23      9.39 o 
  -1  16   8       71.93       71.32     11.51 o 
   0  16   8        9.50       20.63      8.24 o 
   1  16   8       38.03       43.77     13.27 o 
  -3  17   8        6.51        3.22     10.03 o 
  -2  17   8       20.84       32.78     12.94 o 
  -1  17   8       30.22       36.58     10.63 o 
   0  17   8        1.77        2.73      7.73 o 
  -9   0   9        0.35       19.69     16.80 o 
  -7   0   9      175.56      195.79     24.91 o 
  -5   0   9        3.80       -2.90      7.53 o 
  -3   0   9      848.01      900.17     39.39 o 
  -1   0   9        6.50        9.27      8.69 o 
   1   0   9      477.42      426.91     33.02 o 
   3   0   9      145.30      166.25     24.91 o 
   5   0   9       85.94      114.11     25.49 o 
  -9   1   9      100.18      114.99     24.91 o 
  -8   1   9        3.35        9.85      9.42 o 
  -7   1   9        2.55       -2.23      7.65 o 
  -6   1   9      193.71      186.98     15.73 o 
  -5   1   9      729.47      633.33     26.07 o 
  -4   1   9      244.97      251.69     10.04 o 
  -3   1   9      449.62      422.00     14.26 o 
  -2   1   9      348.69      315.99     16.79 o 
  -1   1   9      613.38      564.76     23.55 o 
   0   1   9      168.28      202.64     22.88 o 
   1   1   9      220.92      234.83     21.72 o 
   2   1   9      110.16      126.38     15.73 o 
   3   1   9       93.76       70.23     19.69 o 
   4   1   9       24.27       26.31     10.85 o 
   5   1   9        6.89        4.63      9.98 o 
  -9   2   9       54.05       31.59     12.49 o 
  -8   2   9       21.29       12.57     13.03 o 
  -7   2   9        4.16       -0.12      7.16 o 
  -6   2   9      377.19      361.03     20.89 o 
  -5   2   9      346.98      363.55     19.04 o 
  -4   2   9     1012.95      996.96     30.10 o 
  -3   2   9      163.89      169.44     10.02 o 
  -2   2   9      175.05      142.57     12.49 o 
  -1   2   9      907.29      878.27     29.90 o 
   0   2   9      132.79      160.05     14.54 o 
   1   2   9        4.78       11.31      6.93 o 
   2   2   9     2752.30     2714.86     68.40 o 
   3   2   9      861.86      820.39     57.35 o 
   4   2   9       51.95       38.86     12.08 o 
   5   2   9        0.04       -2.64      9.21 o 
  -9   3   9       73.95       86.22     23.17 o 
  -8   3   9        7.32       22.08     10.29 o 
  -7   3   9        0.77       -9.51      6.34 o 
  -6   3   9        8.34        7.43      7.16 o 
  -5   3   9      544.60      540.99     39.39 o 
  -4   3   9       43.35       33.02     10.43 o 
  -3   3   9      987.75      973.66     24.17 o 
  -2   3   9        2.74        1.86      3.83 o 
  -1   3   9      250.35      210.04     22.30 o 
   0   3   9       17.88       13.32      6.34 o 
   1   3   9      304.23      305.59     20.27 o 
   2   3   9        4.42       19.37      9.21 o 
   3   3   9      223.34      221.39     19.84 o 
   4   3   9       26.38       11.59      9.42 o 
   5   3   9       80.30       86.34     16.79 o 
  -9   4   9       14.72       -1.16     10.24 o 
  -8   4   9       17.42       -3.11      8.63 o 
  -7   4   9        2.46        4.15      7.34 o 
  -6   4   9       29.20       22.17      9.15 o 
  -5   4   9      205.00      213.75     12.13 o 
  -4   4   9        0.03       -3.77      5.32 o 
  -3   4   9      485.33      488.03     17.27 o 
  -2   4   9       36.12       35.99      6.20 o 
  -1   4   9       47.77       51.70      9.39 o 
   0   4   9       38.72       34.23      8.80 o 
   1   4   9      492.43      536.66     25.58 o 
   2   4   9        7.80       31.57      9.83 o 
   3   4   9      532.69      554.73     29.28 o 
   4   4   9       22.92       22.63     10.71 o 
   5   4   9       94.15       81.34     29.83 o 
  -9   5   9       14.96        8.52     13.32 o 
  -8   5   9      144.38      164.39     29.54 o 
  -7   5   9       24.73       14.08     19.41 o 
  -6   5   9        0.19        0.89      6.64 o 
  -4   5   9      577.18      610.75     24.95 o 
  -3   5   9       27.87       26.78      7.95 o 
  -2   5   9       88.78       69.41     11.17 o 
  -1   5   9      208.54      214.33     12.09 o 
   0   5   9      570.75      537.78     24.78 o 
   1   5   9       51.22       53.94     13.61 o 
   2   5   9       62.40       50.44     16.80 o 
   3   5   9       16.00       20.04      9.62 o 
   4   5   9      152.79      161.11     19.20 o 
   5   5   9       80.41       54.74     14.75 o 
  -8   6   9       55.50       38.54     18.25 o 
  -7   6   9        0.00       -8.89      7.18 o 
  -6   6   9        8.23       17.21      8.34 o 
  -5   6   9       42.68       36.85      9.39 o 
  -4   6   9      165.82      155.56     20.27 o 
  -3   6   9        3.11        4.26      4.88 o 
  -2   6   9       83.72       76.08      8.58 o 
  -1   6   9       49.80       39.03      7.21 o 
   0   6   9      269.05      286.36     19.25 o 
   1   6   9      518.34      543.62     26.42 o 
   2   6   9      480.50      469.94    107.16 o 
   3   6   9        4.15        1.93      8.40 o 
   4   6   9      282.47      286.04     23.75 o 
   5   6   9       37.89       40.04     20.56 o 
  -8   7   9        0.23       -2.65      9.62 o 
  -7   7   9        6.46       11.89      9.31 o 
  -5   7   9       44.05       43.77     12.74 o 
  -4   7   9       14.93       24.79      7.75 o 
  -3   7   9      462.26      476.45     33.89 o 
  -2   7   9       31.33       10.22      5.77 o 
  -1   7   9      174.09      176.56     12.06 o 
   0   7   9      108.66      102.28     10.22 o 
   1   7   9       42.61       60.64     11.87 o 
   2   7   9       21.44       26.03      9.98 o 
   3   7   9        0.14        7.83      8.80 o 
   4   7   9        7.49       -6.95      8.98 o 
   5   7   9       11.48       23.14     20.56 o 
  -8   8   9        0.85        4.13      9.31 o 
  -7   8   9       79.99       56.77     17.96 o 
  -6   8   9      151.06      121.64     24.33 o 
  -5   8   9       27.66       19.69      8.19 o 
  -4   8   9      275.30      236.92     52.13 o 
  -3   8   9      180.11      163.91     14.95 o 
  -2   8   9       19.58       28.99      6.91 o 
  -1   8   9       90.13      102.93     10.30 o 
   0   8   9      230.35      199.33     13.36 o 
   1   8   9       38.14       39.71      8.08 o 
   2   8   9      336.70      324.23     23.14 o 
   3   8   9      298.33      347.65     24.76 o 
   4   8   9      135.13      152.63     28.96 o 
  -8   9   9       87.20       64.30     22.59 o 
  -6   9   9       32.41       22.62     27.51 o 
  -5   9   9        1.43       -7.90     10.43 o 
  -4   9   9      135.43      150.61     22.59 o 
  -3   9   9       67.93       56.05     10.44 o 
  -2   9   9     1352.46     1392.59     35.24 o 
  -1   9   9       20.32       10.61      5.74 o 
   0   9   9       89.78       64.56     16.04 o 
   1   9   9       49.19       32.81      8.12 o 
   2   9   9        3.69       19.41      9.83 o 
   3   9   9        1.82       -9.42      7.98 o 
   4   9   9       24.97       10.03     11.26 o 
  -6  10   9       63.11       62.87     26.94 o 
  -5  10   9       15.99        8.10     15.35 o 
  -4  10   9      213.23      249.54     20.02 o 
  -3  10   9      182.65      187.39     16.79 o 
  -2  10   9       33.76       13.15      6.02 o 
  -1  10   9        3.97        5.64      5.97 o 
   0  10   9       86.39      101.58     11.46 o 
   1  10   9        0.02       -0.46      6.31 o 
   2  10   9      103.84       88.81     16.43 o 
   3  10   9      225.08      239.25     22.73 o 
   4  10   9       28.89       17.89     11.54 o 
  -7  11   9       67.58       55.03     20.85 o 
  -6  11   9        2.78        6.91      9.62 o 
  -5  11   9        1.42        4.34      8.39 o 
  -4  11   9       14.37       16.59      8.98 o 
  -3  11   9      370.32      373.62     34.18 o 
  -2  11   9       87.31       67.26      9.43 o 
  -1  11   9      475.80      466.27     27.86 o 
   0  11   9        4.95       -4.54      5.63 o 
   1  11   9      159.94      176.71     28.12 o 
   2  11   9        4.38        6.44      7.63 o 
   3  11   9       21.46       22.81     11.86 o 
  -7  12   9        1.00       11.01     15.64 o 
  -6  12   9       49.19       68.31     14.73 o 
  -5  12   9       87.80       95.10     15.91 o 
  -4  12   9       78.16       72.05     16.22 o 
  -3  12   9      250.33      271.15     21.70 o 
  -2  12   9        0.03       -2.51      5.83 o 
  -1  12   9       27.85       31.38      8.22 o 
   0  12   9       86.63       77.70     11.13 o 
   1  12   9      166.97      177.09     15.29 o 
   2  12   9      108.68      108.89     20.61 o 
   3  12   9        7.84        8.37     14.48 o 
  -6  13   9        1.81       19.01     11.21 o 
  -5  13   9       43.29       45.22     12.90 o 
  -4  13   9      109.86      147.71     20.27 o 
  -3  13   9      128.09      129.17     16.99 o 
  -2  13   9       84.91       72.99     19.12 o 
  -1  13   9       18.77        8.84      7.13 o 
   0  13   9        6.46        4.61      6.98 o 
   1  13   9       15.52       10.31      7.68 o 
   2  13   9        0.04       -3.69      7.50 o 
  -5  14   9        6.58       19.66     10.71 o 
  -4  14   9        1.39       -5.21      9.01 o 
  -3  14   9       10.43       10.89     22.30 o 
  -2  14   9       44.52       30.82     10.44 o 
  -1  14   9        1.89        7.52      6.82 o 
   0  14   9        2.52       11.29      7.76 o 
   1  14   9       44.86       68.21     12.13 o 
   2  14   9       48.18       61.93     22.52 o 
  -5  15   9        0.01        6.48      9.88 o 
  -4  15   9       24.07       28.60     12.45 o 
  -3  15   9       60.05       62.40     14.54 o 
  -2  15   9        6.07       17.92     10.80 o 
  -1  15   9      245.22      241.19     29.54 o 
   0  15   9       25.28       18.19      8.44 o 
   1  15   9        8.23        5.99      8.03 o 
  -3  16   9        0.08        4.56     10.22 o 
  -2  16   9       74.61       99.38     17.61 o 
  -1  16   9        0.00       11.67      8.19 o 
   0  16   9       14.23       11.28     10.39 o 
  -8   0  10        0.54       12.16     13.32 o 
  -6   0  10       93.92       71.25     16.80 o 
  -4   0  10     1080.79     1122.60     45.76 o 
  -2   0  10      595.44      588.53     34.76 o 
   0   0  10      252.78      275.73     27.80 o 
   2   0  10      290.19      286.15     31.28 o 
   4   0  10       76.93       95.00     23.17 o 
  -9   1  10       22.05       27.20     12.62 o 
  -8   1  10       75.32       70.94     22.01 o 
  -7   1  10       92.41       99.26     16.22 o 
  -6   1  10      464.61      443.42     22.73 o 
  -5   1  10      297.44      262.98     23.75 o 
  -4   1  10       12.01       14.48      9.27 o 
  -3   1  10      439.59      494.24     21.70 o 
  -2   1  10      695.45      629.96     25.60 o 
  -1   1  10       73.42       95.53     12.68 o 
   0   1  10       51.66       47.15     14.19 o 
   1   1  10        5.11        7.37      7.50 o 
   2   1  10      138.50      154.97     17.20 o 
   3   1  10       12.03       21.62     15.93 o 
   4   1  10        3.80        5.26      9.39 o 
   5   1  10        1.03        6.89     11.04 o 
  -9   2  10       23.08       12.16     11.06 o 
  -8   2  10        0.90       11.35      9.46 o 
  -7   2  10        0.53       -2.10      7.75 o 
  -6   2  10        5.41        4.63     11.01 o 
  -5   2  10      646.75      655.14     36.49 o 
  -4   2  10        2.54       -5.21      7.53 o 
  -3   2  10      643.23      647.90     24.99 o 
  -2   2  10       49.01       49.49      9.39 o 
  -1   2  10     1126.05     1057.12     35.41 o 
   0   2  10       67.09       62.64     11.26 o 
   1   2  10      260.81      297.16     29.54 o 
   2   2  10      331.60      364.94     29.25 o 
   3   2  10      327.29      373.93     35.62 o 
   4   2  10        0.00        3.66      9.21 o 
   5   2  10      164.68      231.24     24.16 o 
  -8   3  10       38.50       49.07     12.86 o 
  -7   3  10       60.66       55.54     12.49 o 
  -6   3  10       70.87       90.36     18.54 o 
  -5   3  10       75.55       71.25     15.06 o 
  -4   3  10       17.32       15.06      9.85 o 
  -3   3  10       17.85        7.24      6.66 o 
  -2   3  10       93.09       94.92     18.83 o 
  -1   3  10      203.37      189.03     15.97 o 
   0   3  10      780.83      876.70     33.37 o 
   1   3  10       56.23       44.31     10.85 o 
   2   3  10       57.66       63.69     23.46 o 
   3   3  10       97.36       98.31     16.37 o 
   4   3  10        8.72       -6.49      9.98 o 
  -8   4  10        0.01       -0.66      8.80 o 
  -7   4  10        3.57        1.74     11.01 o 
  -6   4  10       65.26       25.49     12.16 o 
  -5   4  10       12.22       16.22     10.43 o 
  -4   4  10      223.51      206.42     21.14 o 
  -3   4  10       60.83       52.09      9.80 o 
  -2   4  10       30.82       30.94      8.21 o 
  -1   4  10        0.43       -0.80      6.34 o 
   0   4  10      194.52      194.06     26.65 o 
   1   4  10       25.14       18.40     15.06 o 
   2   4  10      552.60      539.08     28.87 o 
   3   4  10       15.44        9.85      9.42 o 
   4   4  10      453.60      496.84     31.32 o 
  -8   5  10       47.31       26.43     12.08 o 
  -7   5  10      195.43      203.90     27.80 o 
  -6   5  10       29.51       70.67     17.38 o 
  -5   5  10       20.52       12.16      9.85 o 
  -4   5  10      116.96      113.90     12.68 o 
  -3   5  10      196.85      217.87     12.68 o 
  -2   5  10       62.90       76.10     11.63 o 
  -1   5  10      190.50      209.94     21.43 o 
   0   5  10      130.63      127.13     15.14 o 
   1   5  10       10.48       14.54      8.74 o 
   2   5  10       78.92       77.89     14.13 o 
   3   5  10       21.16       16.46     10.39 o 
   4   5  10       54.26       57.87     14.85 o 
  -8   6  10        0.27        3.48     13.32 o 
  -7   6  10       76.59       75.30     19.69 o 
  -6   6  10       48.68       42.87     14.48 o 
  -5   6  10       49.88       68.35     16.80 o 
  -4   6  10       90.38       96.49     12.70 o 
  -3   6  10      592.77      631.05     29.98 o 
  -2   6  10      459.71      447.86     22.66 o 
  -1   6  10      184.63      170.85     21.43 o 
   0   6  10        5.77        4.92      7.16 o 
   1   6  10       11.73       13.02      8.57 o 
   2   6  10       37.23       38.23     11.47 o 
   3   6  10      134.99      171.44     19.86 o 
   4   6  10       32.10       42.97     17.96 o 
  -8   7  10       91.29      106.58     26.07 o 
  -7   7  10        5.17       -1.16     10.43 o 
  -5   7  10        0.47       -0.58     10.43 o 
  -4   7  10        8.48       17.14      7.98 o 
  -3   7  10       18.43       25.69      8.39 o 
  -2   7  10      230.10      225.19     13.88 o 
  -1   7  10       78.40       43.06     20.27 o 
   0   7  10       72.67       97.67     13.91 o 
   1   7  10      151.87      130.19     16.14 o 
   2   7  10       26.29       10.49      8.74 o 
   3   7  10        7.88        0.42      9.15 o 
   4   7  10        0.00       -2.90     11.06 o 
  -8   8  10        3.21       22.01     15.64 o 
  -7   8  10       17.53       20.85     15.06 o 
  -6   8  10       15.91       14.48     12.74 o 
  -5   8  10      211.59      223.78     26.65 o 
  -4   8  10      385.41      414.12     23.55 o 
  -3   8  10      319.41      314.93     20.47 o 
  -2   8  10      100.23       95.60     10.58 o 
  -1   8  10       63.87       51.23     10.97 o 
   0   8  10        4.64        5.50     13.61 o 
   1   8  10        1.49       11.71      8.80 o 
   2   8  10      300.15      261.87     28.09 o 
   3   8  10        7.35       14.31     10.85 o 
   4   8  10       40.14       35.37     15.06 o 
  -6   9  10       47.87       38.23     17.38 o 
  -5   9  10        0.15       -0.76      7.92 o 
  -4   9  10       10.18        3.93      7.57 o 
  -3   9  10      110.01       98.32     13.68 o 
  -2   9  10       11.12        4.81      5.86 o 
  -1   9  10      355.37      345.26     24.72 o 
   0   9  10       81.07       76.82     13.31 o 
   1   9  10       11.64       14.19      9.83 o 
   2   9  10      120.79      122.30     22.30 o 
   3   9  10        3.10       15.69     10.97 o 
  -6  10  10        1.69        1.74     13.32 o 
  -5  10  10        1.12        3.48      8.60 o 
  -4  10  10       90.85       70.67     18.54 o 
  -3  10  10       66.95       76.76     12.68 o 
  -2  10  10       26.78       24.52      7.44 o 
  -1  10  10       12.03       15.51      7.62 o 
   0  10  10       58.95       48.69     25.78 o 
   1  10  10      188.55      160.94     19.02 o 
   2  10  10      212.49      192.45     20.61 o 
   3  10  10      122.73      127.70     19.02 o 
  -7  11  10        0.89        1.74     15.06 o 
  -6  11  10       53.87       60.17     23.17 o 
  -5  11  10        0.03       11.77      9.21 o 
  -4  11  10       23.07       36.67     10.71 o 
  -3  11  10       92.23       84.50     14.09 o 
  -2  11  10      211.84      236.00     18.35 o 
  -1  11  10      386.08      401.09     20.16 o 
   0  11  10       29.56       38.09      9.32 o 
   1  11  10       53.10       50.25     13.09 o 
   2  11  10       81.07       60.83     14.75 o 
  -6  12  10        0.50      -10.53      9.39 o 
  -5  12  10       59.66       63.40     19.98 o 
  -4  12  10       70.96       55.81     15.93 o 
  -3  12  10      184.84      191.73     27.80 o 
  -2  12  10        0.83        3.48      7.37 o 
  -1  12  10       41.22       44.13      9.42 o 
   0  12  10        0.83        1.54      6.81 o 
   1  12  10        3.73        8.60      9.80 o 
   2  12  10       33.51       38.52     13.31 o 
  -5  13  10        1.17       -2.03      9.83 o 
  -4  13  10       44.81       42.15     11.96 o 
  -3  13  10        5.34        6.66      9.57 o 
  -2  13  10       15.03        8.19      9.15 o 
  -1  13  10      290.19      333.04     19.80 o 
   0  13  10       64.88       56.53     11.23 o 
   1  13  10        1.61        4.94      8.20 o 
  -5  14  10       22.65       14.36     17.38 o 
  -4  14  10        0.59       -7.05      8.63 o 
  -3  14  10       26.53       37.01     11.95 o 
  -2  14  10       15.74       16.22     13.90 o 
  -1  14  10       23.21       35.55     10.12 o 
   0  14  10       51.73       25.96      9.40 o 
   1  14  10      109.94      123.98     20.08 o 
  -3  15  10       17.91       16.58     11.26 o 
  -2  15  10       75.83       89.87     16.18 o 
  -1  15  10        6.43        7.19      9.73 o 
  -3   0  11      848.54      959.25     46.34 o 
  -1   0  11      197.54      195.79     24.33 o 
   1   0  11      579.79      491.21     39.39 o 
   3   0  11       28.21       39.39     17.38 o 
  -8   1  11       26.61       27.23     16.80 o 
  -7   1  11      170.08      169.72     24.91 o 
  -4   1  11        2.79        3.48      9.27 o 
  -3   1  11       53.90       62.38     10.80 o 
  -2   1  11        2.25        0.50      6.26 o 
  -1   1  11      257.93      240.10     18.43 o 
   0   1  11      236.84      257.27     20.25 o 
   1   1  11        9.20        2.90      8.80 o 
   2   1  11       49.56       36.20     11.79 o 
   3   1  11        1.08      -11.01      8.90 o 
   4   1  11        0.13        1.78     10.80 o 
  -8   2  11       49.96       75.88     20.27 o 
  -7   2  11       69.96       58.51     17.96 o 
  -4   2  11      213.73      201.00     22.01 o 
  -3   2  11      132.62      140.49     21.43 o 
  -2   2  11      597.45      624.71     27.24 o 
  -1   2  11        0.51        5.46     11.01 o 
   0   2  11      448.93      411.82     42.00 o 
   1   2  11      244.35      210.52     19.61 o 
   2   2  11        1.21       -2.61      8.19 o 
   3   2  11        0.03       11.87     10.24 o 
   4   2  11       96.68      124.46     28.09 o 
  -8   3  11       15.95       44.02     17.38 o 
  -7   3  11      350.28      335.97     32.44 o 
  -6   3  11        1.58       -6.95      9.27 o 
  -4   3  11       19.74       19.12     11.59 o 
  -3   3  11        6.28        4.63      7.16 o 
  -2   3  11      424.03      453.84     23.34 o 
  -1   3  11       15.81       16.26      8.63 o 
   0   3  11       23.07       25.34      9.73 o 
   1   3  11       46.57       26.42      9.98 o 
   2   3  11        1.09       11.75      9.46 o 
   3   3  11        3.16       -0.87      8.60 o 
   4   3  11        2.80       13.37     12.08 o 
  -8   4  11        0.00       -9.27     12.16 o 
  -7   4  11        5.73       -1.16     10.43 o 
  -6   4  11       97.21       88.05     19.12 o 
  -4   4  11        5.21        5.21      9.85 o 
  -3   4  11      326.96      375.03     25.20 o 
  -2   4  11      109.07       95.26     13.09 o 
  -1   4  11      460.48      444.26     55.61 o 
   0   4  11       33.67       32.69     10.22 o 
   1   4  11        0.92        4.22      8.33 o 
   2   4  11       25.22       16.98     18.83 o 
   3   4  11       79.40       75.34     15.56 o 
   4   4  11        0.95       -8.69      9.83 o 
  -8   5  11       63.64      108.90     24.33 o 
  -7   5  11        0.12       16.22     13.90 o 
  -6   5  11       29.22       23.17     12.74 o 
  -4   5  11        0.16       -6.95      8.69 o 
  -3   5  11       27.17       37.94      9.62 o 
  -2   5  11       28.74       22.78      8.98 o 
  -1   5  11       34.22       40.72     10.80 o 
   0   5  11       87.17       67.64     12.62 o 
   1   5  11       19.43       16.31     13.03 o 
   2   5  11      439.63      451.31     34.18 o 
   3   5  11        9.87       -3.20      9.62 o 
  -8   6  11        0.00       22.59     15.06 o 
  -7   6  11        4.89       10.43     12.16 o 
  -6   6  11        0.00        1.74      9.85 o 
  -5   6  11       29.67       41.64     14.19 o 
  -4   6  11       50.45       15.06     11.59 o 
  -3   6  11      209.51      181.31     24.33 o 
  -2   6  11      271.91      294.92     20.47 o 
  -1   6  11      281.34      231.16     19.69 o 
   0   6  11       64.91       50.40     12.04 o 
   1   6  11       85.44       81.70     14.27 o 
   2   6  11      223.15      199.00     22.01 o 
   3   6  11       16.41       20.94     13.32 o 
  -7   7  11      135.09      152.92     26.07 o 
  -5   7  11       24.31       16.22     13.32 o 
  -4   7  11       25.08       17.76      8.39 o 
  -3   7  11       29.65       20.27     13.32 o 
  -2   7  11       79.29       97.31     13.85 o 
  -1   7  11      235.12      262.88     39.39 o 
   0   7  11        1.03        2.16      8.39 o 
   1   7  11       86.47       82.11     14.50 o 
   2   7  11       16.46       -2.94      8.63 o 
   3   7  11        5.10        7.26     10.39 o 
  -7   8  11        1.20       -4.05     11.01 o 
  -6   8  11       44.37       46.34     17.96 o 
  -5   8  11       32.16       25.49     15.64 o 
  -4   8  11       90.43      106.11     14.32 o 
  -3   8  11      206.02      187.10     24.91 o 
  -2   8  11       71.41       59.52     12.45 o 
  -1   8  11       49.30       89.55     26.07 o 
   0   8  11        1.03       -8.64      7.98 o 
   1   8  11        2.52       -4.86      7.98 o 
   2   8  11        0.02       -6.42      9.62 o 
   3   8  11      138.40      177.99     21.71 o 
  -7   9  11        2.20       11.01     13.32 o 
  -6   9  11       22.62       23.17     17.96 o 
  -5   9  11       10.65       16.38      9.80 o 
  -4   9  11       56.23       52.93     12.68 o 
  -3   9  11       26.21       27.60     16.22 o 
  -2   9  11      139.60      164.81     17.19 o 
  -1   9  11      143.65      130.10     31.86 o 
   0   9  11       76.92       89.18     14.73 o 
   1   9  11        2.19        8.95      9.80 o 
   2   9  11       42.02       28.62     15.06 o 
  -6  10  11       10.45       -7.53     13.32 o 
  -5  10  11       49.75       67.18     13.72 o 
  -4  10  11      250.15      248.54     24.91 o 
  -3  10  11       62.81       44.60     11.47 o 
  -2  10  11       20.22       20.70     10.72 o 
  -1  10  11       50.98       36.15     11.26 o 
   0  10  11        0.51        5.98      8.74 o 
   1  10  11        3.26        6.58     16.22 o 
   2  10  11       28.75       37.84     13.31 o 
  -6  11  11        1.25        5.79     14.48 o 
  -5  11  11       35.38       25.49     11.47 o 
  -4  11  11        0.75        0.58     12.74 o 
  -3  11  11        1.81        5.97      8.49 o 
  -2  11  11       26.23       31.86     16.22 o 
  -1  11  11        4.61        7.48     10.43 o 
   0  11  11       45.21       51.56     13.31 o 
   1  11  11      109.23      132.29     28.09 o 
  -5  12  11        0.09        0.62      9.46 o 
  -4  12  11       73.18       48.90     12.49 o 
  -3  12  11       14.93       11.51      9.80 o 
  -2  12  11      142.74      167.63     22.01 o 
  -1  12  11      189.36      198.20     23.75 o 
   0  12  11        6.24        8.53     10.44 o 
   1  12  11       53.24       75.44     16.32 o 
  -4  13  11       66.82       79.38     15.32 o 
  -3  13  11        4.00        0.00     13.32 o 
  -2  13  11      320.94      322.55     47.79 o 
  -1  13  11        5.02       12.36     11.21 o 
   0  13  11       29.28       40.94     13.68 o 
  -3  14  11      183.31      262.40     35.33 o 
  -2  14  11        2.82       15.88     11.04 o 
  -2   0  12      934.34      905.96     48.66 o 
   0   0  12      266.07      337.13     33.60 o 
   2   0  12       22.50       24.91     15.64 o 
  -3   1  12        0.99       -6.12      6.95 o 
  -2   1  12      139.99      138.55     18.25 o 
  -1   1  12       31.61       48.06     11.26 o 
   0   1  12        5.71       -1.16      8.19 o 
   1   1  12       59.14       32.94     17.38 o 
   2   1  12        0.28       -5.99      9.15 o 
   3   1  12        1.31        7.93     10.56 o 
  -4   2  12       53.63       26.07     13.32 o 
  -3   2  12        0.41        3.29     12.74 o 
  -2   2  12        0.62        5.03     10.43 o 
  -1   2  12      537.90      570.97     41.42 o 
   0   2  12      243.00      206.67     19.79 o 
   1   2  12       32.84       37.89     11.95 o 
   2   2  12       15.28       23.13     10.63 o 
   3   2  12       23.49       15.27     11.54 o 
  -4   3  12        7.57       -4.63     10.43 o 
  -3   3  12        4.05        4.41      7.98 o 
  -2   3  12      210.72      222.90     19.20 o 
  -1   3  12       25.18       52.51     12.25 o 
   0   3  12       38.80       45.11     11.67 o 
   1   3  12      316.63      306.41     35.33 o 
   2   3  12       92.57       80.36     15.50 o 
   3   3  12        0.32       -2.79     10.03 o 
  -4   4  12       67.93       57.35     16.80 o 
  -3   4  12       54.40       59.28     28.38 o 
  -2   4  12      185.66      175.76     30.99 o 
  -1   4  12       58.01       26.39     30.99 o 
   0   4  12       75.71       82.54     14.13 o 
   1   4  12       62.54       70.21     14.54 o 
   2   4  12       33.02       25.52     11.79 o 
   3   4  12        0.93        7.86     10.63 o 
  -4   5  12        6.12        4.63     11.01 o 
  -3   5  12       15.19        9.85     11.59 o 
  -2   5  12       68.53       75.52     13.50 o 
  -1   5  12        7.59       -2.15      8.57 o 
   0   5  12        5.44        4.16      8.90 o 
   1   5  12        0.02       14.88      9.98 o 
   2   5  12       25.24        8.11     10.24 o 
  -7   6  12       20.46       26.65     16.80 o 
  -4   6  12        0.00        0.00     11.59 o 
  -3   6  12       22.13       13.90     13.90 o 
  -2   6  12        4.70        5.59      8.07 o 
  -1   6  12      146.71      193.77     19.24 o 
   0   6  12       29.89        8.18     10.14 o 
   1   6  12        1.77        3.72     11.01 o 
   2   6  12       18.60       28.16     20.27 o 
  -7   7  12        0.06       16.22     14.48 o 
  -5   7  12        0.06        3.48     12.16 o 
  -4   7  12       79.55       95.58     20.27 o 
  -3   7  12       39.44       30.12     15.06 o 
  -2   7  12       37.95       27.35     11.87 o 
  -1   7  12        3.39        9.19      9.21 o 
   0   7  12        0.67       -0.59      8.98 o 
   1   7  12       11.90       25.20     11.67 o 
   2   7  12       33.20       44.34     14.02 o 
  -5   8  12        3.97      -10.43     11.01 o 
  -4   8  12       76.53       61.98     18.54 o 
  -3   8  12      250.59      245.03     30.12 o 
  -2   8  12      108.98      107.38     16.08 o 
  -1   8  12        3.62       10.82      8.98 o 
   0   8  12      105.65      118.08     21.72 o 
   1   8  12       12.48       17.67     11.06 o 
   2   8  12        5.38        0.33     10.80 o 
  -6   9  12        2.03       11.01     16.22 o 
  -4   9  12        0.04       -9.85     11.59 o 
  -3   9  12       10.42        0.58     11.01 o 
  -2   9  12      156.31      118.44     16.78 o 
  -1   9  12       19.77       25.65     25.78 o 
   0   9  12       84.36       88.54     16.37 o 
   1   9  12       99.34       94.70     16.99 o 
  -5  10  12       15.90       19.27     11.04 o 
  -4  10  12       45.27       50.40     19.69 o 
  -3  10  12       89.76       66.61     19.69 o 
  -2  10  12       85.58       88.63     22.01 o 
  -1  10  12       70.84       89.82     15.96 o 
   0  10  12       79.18       73.48     18.83 o 
   1  10  12       35.44       45.47     14.34 o 
  -5  11  12       19.17        9.30     17.38 o 
  -3  11  12        6.24       -2.32     13.32 o 
  -2  11  12       62.95       71.25     22.01 o 
  -1  11  12        0.43       -0.81      9.62 o 
   0  11  12       15.45        5.79     11.06 o 
  -3  12  12       17.88       12.16     16.22 o 
  -2  12  12      140.27      190.58     31.28 o 
  -1  12  12        0.12       -2.43      9.21 o 
  -3   0  13       78.13       85.15     19.69 o 
  -1   0  13      509.26      561.30     43.44 o 
   1   0  13       14.48       27.23     17.38 o 
  -3   1  13        0.09       -0.09      8.16 o 
  -2   1  13       29.63       29.36     10.71 o 
  -1   1  13       37.51       42.86     11.67 o 
   0   1  13        7.87       16.82     10.44 o 
   1   1  13       26.38       15.68     11.45 o 
   2   1  13       28.03       21.27     15.93 o 
  -3   2  13        6.26       -0.15      7.98 o 
  -2   2  13       68.10       72.99     14.19 o 
  -1   2  13        0.00       14.09     10.43 o 
   0   2  13       20.32       -0.96     23.17 o 
   1   2  13      250.23      241.24     23.55 o 
   2   2  13       10.32       16.64     11.86 o 
  -4   3  13      136.75      144.81     23.17 o 
  -3   3  13        0.54       -4.01      8.16 o 
  -2   3  13        1.34       11.76      9.39 o 
  -1   3  13       20.91       30.25     11.54 o 
   0   3  13        0.05       13.79      9.80 o 
   1   3  13       63.26       53.01     14.13 o 
  -4   4  13        2.49       21.43     13.90 o 
  -3   4  13       16.95       45.76     17.96 o 
  -2   4  13        4.78        8.82      9.27 o 
  -1   4  13      160.32      163.63     19.04 o 
   0   4  13        6.21        2.77      9.62 o 
   1   4  13       55.39       50.95     14.43 o 
  -4   5  13       45.74       49.82     17.38 o 
  -3   5  13       66.61       46.34     17.38 o 
  -2   5  13        7.22        5.38     10.03 o 
  -1   5  13        0.21       -6.75      8.16 o 
   0   5  13       20.79       21.27     11.12 o 
   1   5  13       75.77       83.41     16.37 o 
  -4   6  13        6.82        9.85     13.90 o 
  -3   6  13       14.68       15.64     15.06 o 
  -2   6  13       27.36       63.89     13.50 o 
  -1   6  13       57.29       65.92     14.32 o 
   0   6  13      332.06      322.05     26.94 o 
   1   6  13        0.15       -2.78      9.98 o 
  -4   7  13        8.44       -3.48     13.90 o 
  -3   7  13       26.71       30.12     16.22 o 
  -2   7  13        2.10        5.79      9.83 o 
  -1   7  13        0.18       12.74     14.48 o 
   0   7  13        0.00        1.89     11.59 o 
  -4   8  13        7.70       14.48     14.48 o 
  -3   8  13       33.40       30.12     16.80 o 
  -2   8  13       49.25       28.58     11.45 o 
  -1   8  13       54.12       62.09     14.73 o 
   0   8  13       15.54        9.53     16.80 o 
  -4   9  13       56.78       28.38     16.22 o 
  -3   9  13       15.82       30.70     16.80 o 
  -2   9  13       10.58       20.27     16.80 o 
  -1   9  13        2.09        7.07     10.63 o 
  -4  10  13        2.26       19.69     15.64 o 
  -3  10  13       14.59       23.17     15.06 o 
  -2  10  13      238.60      235.76     33.60 o 
  -2   0  14       38.59       65.46     19.69 o 
   0   0  14        0.02      -18.25     12.16 o 
  -3   1  14       79.02       73.94     14.09 o 
  -2   1  14        0.02        4.78      9.62 o 
  -1   1  14       17.98       16.70     13.32 o 
   0   1  14      146.53      174.54     21.43 o 
  -3   2  14       18.17       16.22     14.48 o 
  -2   2  14        5.39       13.49     11.38 o 
  -1   2  14      264.34      256.62     23.30 o 
   0   2  14       38.49       40.85     13.85 o 
  -3   3  14        3.05        6.37     14.48 o 
  -2   3  14        4.69        5.10     10.03 o 
  -1   3  14       18.42       27.02     11.95 o 
   0   3  14        0.41        8.40     11.47 o 
  -4   4  14       54.27       72.99     20.27 o 
  -3   4  14        7.49       -4.05     15.06 o 
  -2   4  14       56.28       40.85     16.22 o 
  -1   4  14       39.47       28.09     12.70 o 
   0   4  14        0.32       13.75     12.04 o 
  -4   5  14       60.15       74.14     21.43 o 
  -3   5  14        3.82      -19.12     13.32 o 
  -2   5  14        0.38       -2.74     10.03 o 
  -1   5  14        2.21        8.40     16.22 o 
  -4   6  14       29.61       31.86     16.80 o 
  -3   6  14        0.91       -6.37     13.90 o 
  -2   6  14       11.88       14.53     11.45 o 
  -1   6  14       53.20       72.19     15.77 o 
  -4   7  14       49.84       37.65     19.12 o 
  -3   7  14       19.13       52.13     21.43 o 
  -2   7  14       11.84        8.11     17.38 o 
  -3   0  15        1.71       -4.05     13.90 o 
  -3   1  15       32.70       29.54     19.69 o 
  -3   2  15        0.17       -7.53     15.06 o 
                                                 
